# Supplementary material for: Porosity/Cement Index and Machine Learning Models for Predicting Tensile and Compressive Strength of Cemented Silt in Varying Compaction Conditions
Source: Materials (Basel). 2026 Jan 27;19(3):498. doi: 10.3390/ma19030498 (PMC12898822; doi:10.3390/ma19030498)
Supplement: Supplementary file 1 [file materials-19-00498-s001.zip]

Archive with 1 entries (1 files):
- materials-4029008-supplementary.xlsx
