# Supplementary material for: Porosity/Cement Index and Machine Learning Models for Predicting Tensile and Compressive Strength of Cemented Silt in Varying Compaction Conditions
Source: Materials (Basel). 2026 Jan 27;19(3):498. doi: 10.3390/ma19030498 (PMC12898822; doi:10.3390/ma19030498)
Supplement: Supplementary file 1 [file materials-19-00498-s001.zip › materials-4029008-supplementary.xlsx]

## Sheet: soil cement optimum
		Test	Test specimen number	Curing time-days	Energy Compaction	Cement (%)	specimen weight (g) with moisture	water content of campaction (%)	Speciment High (mm)	Diameter (mm)	Specimen Volume (cm3)	unit weight (g/cm3)	dry unit weight (g/cm3)	Gs soil	Gs cement	Soil volume (cm3)	cement volume (cm3)	Porosity (%)	Civ (%)	η/Civ	Voids volume (cm3)	Specimen weight (g) after curing	Speciment weight (g) after water imersion	qu (Kpa) OR qt (kPa)
		Unconfined	1	28	Normal	3	341.7	26.88	100	50	196.35	1.74026	1.37158	2.62	3.11	99.796	2.52218	47.8898	1.28453	37.2818	94.0313	341.13	359.41	434.704	Unconfined Comoressive
		Unconfined	2	28	Normal	3	341.97	26.88	100	50	196.35	1.74164	1.37267	2.62	3.11	99.8749	2.52417	47.8486	1.28555	37.2204	93.9505	341.34	359.5	439.818
		Unconfined	3	28	Normal	3	342.78	26.88	100	50	196.35	1.74576	1.37592	2.62	3.11	100.111	2.53015	47.7251	1.28859	37.0365	93.7079	342.15	360.83	434.704
		Unconfined	4	28	Normal	5	343.02	26.65	100	50	196.35	1.74699	1.37938	2.62	3.11	98.4518	4.14701	47.7469	2.11205	22.6069	93.7507	342.51	363.62	762.008
		Unconfined	5	28	Normal	5	343.64	26.65	100	50	196.35	1.75014	1.38187	2.62	3.11	98.6297	4.1545	47.6524	2.11587	22.5214	93.5653	343.04	362.5	767.122
		Unconfined	6	28	Normal	5	343.56	26.65	100	50	196.35	1.74974	1.38155	2.62	3.11	98.6068	4.15353	47.6646	2.11538	22.5324	93.5892	342.92	363.04	777.353
		Unconfined	7	28	Normal	7	345.96	25.95	100	50	196.35	1.76196	1.39894	2.62	3.11	97.9812	5.77805	47.1559	2.94274	16.0245	92.5903	345.46	364.96	1043.29
		Unconfined	8	28	Normal	7	346.68	25.95	100	50	196.35	1.76563	1.40185	2.62	3.11	98.1851	5.79008	47.0459	2.94886	15.9539	92.3744	346.21	365.06	1104.66
		Unconfined	9	28	Normal	7	346.68	25.95	100	50	196.35	1.76563	1.40185	2.62	3.11	98.1851	5.79008	47.0459	2.94886	15.9539	92.3744	346.25	365.9	1079.09
		Unconfined	10	28	Normal	9	346.77	26.93	100	50	196.35	1.76609	1.39139	2.62	3.11	95.6642	7.25325	47.5846	3.69405	12.8814	93.4321	346.34	367.53	1467.77
		Unconfined	11	28	Normal	9	346.01	26.93	100	50	196.35	1.76221	1.38834	2.62	3.11	95.4545	7.23736	47.6994	3.68596	12.9409	93.6576	345.49	366.71	1431.97
		Unconfined	12	28	Normal	9	345.83	26.93	100	50	196.35	1.7613	1.38761	2.62	3.11	95.4049	7.23359	47.7267	3.68404	12.955	93.7111	345.36	366.77	1462.65
		Unconfined	13	28	Inter	3	361.05	18.23	100	50	196.35	1.83881	1.55528	2.62	3.11	113.162	2.85998	40.9104	1.45658	28.0867	80.3274	360.72	402.14	864.295
		Unconfined	14	28	Inter	3	361.68	18.23	100	50	196.35	1.84202	1.558	2.62	3.11	113.36	2.86497	40.8073	1.45912	27.9671	80.125	361.4	401.68	877.089
		Unconfined	15	28	Inter	3	361.52	18.23	100	50	196.35	1.84121	1.55731	2.62	3.11	113.309	2.86371	40.8335	1.45847	27.9974	80.1764	361.26	401.55	981.917
		Unconfined	16	28	Inter	5	361.02	17.86	100	50	196.35	1.83866	1.56004	2.62	3.11	111.346	4.69013	40.9033	2.38867	17.1239	80.3135	360.67	401.16	1370.6
		Unconfined	17	28	Inter	5	360.41	17.86	100	50	196.35	1.83555	1.5574	2.62	3.11	111.158	4.68221	41.0032	2.38463	17.1948	80.5096	359.97	400.7	1288.77
		Unconfined	18	28	Inter	5	360.88	17.86	100	50	196.35	1.83795	1.55943	2.62	3.11	111.303	4.68831	40.9263	2.38774	17.1402	80.3585	360.48	401.37	1385.94
		Unconfined	19	28	Inter	7	360.98	18.41	100	50	196.35	1.83846	1.55262	2.62	3.11	108.745	6.41281	41.3506	3.26602	12.6608	81.1916	360.57	402.24	1646.76
		Unconfined	20	28	Inter	7	361.5	18.41	100	50	196.35	1.8411	1.55486	2.62	3.11	108.902	6.42205	41.2661	3.27072	12.6168	81.0257	361.21	401.57	1743.93
		Unconfined	21	28	Inter	7	361.23	18.41	100	50	196.35	1.83973	1.55369	2.62	3.11	108.82	6.41726	41.3099	3.26828	12.6397	81.1119	360.85	400.55	1657.53
		Unconfined	22	28	Inter	9	361.21	18	100	50	196.35	1.83963	1.55901	2.62	3.11	107.189	8.12706	41.27	4.13908	9.97083	81.0335	360.87	401.78	2221.73
		Unconfined	23	28	Inter	9	362.25	18	100	50	196.35	1.84492	1.5635	2.62	3.11	107.498	8.15046	41.1009	4.15099	9.90147	80.7015	360.42	402.11	2154.16
		Unconfined	24	28	Inter	9	361.73	18	100	50	196.35	1.84228	1.56125	2.62	3.11	107.343	8.13876	41.1855	4.14504	9.9361	80.8675	360.93	401.42	2235.04
		Unconfined	25	28	Modif	3	381.23	14.89	100	50	196.35	1.94159	1.68995	2.62	3.11	122.961	3.10762	35.7939	1.5827	22.6157	70.2812	379.13	431.73	1356.56
		Unconfined	26	28	Modif	3	381.14	14.89	100	50	196.35	1.94113	1.68956	2.62	3.11	122.932	3.10689	35.8091	1.58233	22.6307	70.311	380.4	430.92	1387.23
		Unconfined	27	28	Modif	3	381.02	14.89	100	50	196.35	1.94052	1.68902	2.62	3.11	122.893	3.10591	35.8293	1.58183	22.6506	70.3507	380.24	430.91	1398.24
		Unconfined	28	28	Modif	5	381.66	15.23	100	50	196.35	1.94378	1.68687	2.62	3.11	120.398	5.07144	36.0988	2.58286	13.9763	70.8798	379.22	424.03	1887.24
		Unconfined	29	28	Modif	5	379.58	15.23	100	50	196.35	1.93319	1.67768	2.62	3.11	119.742	5.0438	36.447	2.56879	14.1884	71.5636	378.99	424.51	1934.35
		Unconfined	30	28	Modif	5	382.43	15.23	100	50	196.35	1.9477	1.69027	2.62	3.11	120.641	5.08167	35.9698	2.58807	13.8983	70.6266	380.35	424.43	1945.24
		Unconfined	31	28	Modif	7	381.28	15.12	100	50	196.35	1.94184	1.6868	2.62	3.11	118.143	6.96702	36.282	3.54827	10.2252	71.2395	380.65	409.52	2265.59
		Unconfined	32	28	Modif	7	381.29	15.12	100	50	196.35	1.94189	1.68684	2.62	3.11	118.146	6.9672	36.2803	3.54837	10.2245	71.2362	380.67	409.72	2341.65
		Unconfined	33	28	Modif	7	381.25	15.12	100	50	196.35	1.94169	1.68667	2.62	3.11	118.134	6.96647	36.287	3.548	10.2275	71.2493	380.66	409.52	2393.48
		Unconfined	34	28	Modif	9	382.37	14.93	100	50	196.35	1.94739	1.69442	2.62	3.11	116.499	8.83296	36.1689	4.49859	8.04006	71.0175	381.81	408.39	3168.66
		Unconfined	35	28	Modif	9	381.01	14.93	100	50	196.35	1.94047	1.68839	2.62	3.11	116.085	8.80154	36.3959	4.48259	8.1194	71.4633	380.44	410.75	3109.41
		Unconfined	36	28	Modif	9	382.33	14.93	100	50	196.35	1.94719	1.69424	2.62	3.11	116.487	8.83203	36.1756	4.49812	8.04238	71.0306	381.8	410.46	3181.01
		Split tensile	37	28	Normal	3	342.84	26.88	100	50	196.35	1.74607	1.37616	2.62	3.11	100.129	2.53059	47.7159	1.28882	37.023	93.69	342.18	361.03	53.6963	Splitting Tensile
		Split tensile	38	28	Normal	3	342.73	26.88	100	50	196.35	1.74551	1.37572	2.62	3.11	100.097	2.52978	47.7327	1.28841	37.0479	93.7229	341.81	360.07	53.6989
		Split tensile	39	28	Normal	3	342.38	26.88	100	50	196.35	1.74373	1.37431	2.62	3.11	99.9946	2.5272	47.7861	1.28709	37.1272	93.8277	342.16	360.1	49.8626
		Split tensile	40	28	Normal	5	344.08	26.65	100	50	196.35	1.75239	1.38364	2.62	3.11	98.756	4.15982	47.5854	2.11858	22.461	93.4337	343.41	364.09	106.119
		Split tensile	41	28	Normal	5	343.62	26.65	100	50	196.35	1.75004	1.38179	2.62	3.11	98.624	4.15426	47.6555	2.11575	22.5242	93.5713	343.09	363.34	102.055
		Split tensile	42	28	Normal	5	343.47	26.65	100	50	196.35	1.74928	1.38119	2.62	3.11	98.581	4.15245	47.6783	2.11482	22.5448	93.6161	342.99	363.13	112.511
		Split tensile	43	28	Normal	7	346.72	25.95	100	50	196.35	1.76583	1.40201	2.62	3.11	98.1964	5.79075	47.0398	2.9492	15.95	92.3624	346.19	365.22	170.046
		Split tensile	44	28	Normal	7	346.08	25.95	100	50	196.35	1.76257	1.39942	2.62	3.11	98.0152	5.78006	47.1375	2.94376	16.0127	92.5543	345.53	365.27	183.085
		Split tensile	45	28	Normal	7	346.26	25.95	100	50	196.35	1.76349	1.40015	2.62	3.11	98.0661	5.78306	47.11	2.94529	15.995	92.5003	345.76	365.34	172.603
		Split tensile	46	28	Normal	9	347.26	26.93	100	50	196.35	1.76858	1.39335	2.62	3.11	95.7994	7.2635	47.5105	3.69927	12.8432	93.2867	346.8	367.74	235.092
		Split tensile	47	28	Normal	9	348.01	26.93	100	50	196.35	1.7724	1.39636	2.62	3.11	96.0063	7.27919	47.3971	3.70726	12.7849	93.0641	347.52	369.13	236.53
		Split tensile	48	28	Normal	9	347.22	26.93	100	50	196.35	1.76838	1.39319	2.62	3.11	95.7883	7.26267	47.5166	3.69885	12.8463	93.2985	346.78	367.83	230.137
		Split tensile	49	28	Inter	3	361.52	18.23	100	50	196.35	1.84121	1.55731	2.62	3.11	113.309	2.86371	40.8335	1.45847	27.9974	80.1764	361.05	402.13	124.019
		Split tensile	50	28	Inter	3	361.24	18.23	100	50	196.35	1.83978	1.5561	2.62	3.11	113.222	2.86149	40.8793	1.45734	28.0506	80.2664	360.9	401.87	134.247
		Split tensile	51	28	Inter	3	362.19	18.23	100	50	196.35	1.84462	1.56019	2.62	3.11	113.519	2.86901	40.7238	1.46118	27.8706	79.9611	361.84	402.7	125.297
		Split tensile	52	28	Inter	5	361.6	17.86	100	50	196.35	1.84161	1.56254	2.62	3.11	111.525	4.69767	40.8084	2.3925	17.0568	80.1271	361.37	401.24	205.845
		Split tensile	53	28	Inter	5	361.43	17.86	100	50	196.35	1.84075	1.56181	2.62	3.11	111.472	4.69546	40.8362	2.39138	17.0764	80.1817	361.08	402.17	196.895
		Split tensile	54	28	Inter	5	361.45	17.86	100	50	196.35	1.84085	1.5619	2.62	3.11	111.479	4.69572	40.8329	2.39151	17.0741	80.1753	361.1	401.72	213.521
		Split tensile	55	28	Inter	7	361.15	18.41	100	50	196.35	1.83932	1.55335	2.62	3.11	108.796	6.41583	41.3229	3.26756	12.6464	81.1374	360.87	401.29	273.608
		Split tensile	56	28	Inter	7	360.63	18.41	100	50	196.35	1.83667	1.55111	2.62	3.11	108.64	6.4066	41.4074	3.26285	12.6906	81.3033	360.33	400.96	246.758
		Split tensile	57	28	Inter	7	360.83	18.41	100	50	196.35	1.83769	1.55197	2.62	3.11	108.7	6.41015	41.3749	3.26466	12.6736	81.2395	360.52	400.99	262.1
		Split tensile	58	28	Inter	9	361.82	18	100	50	196.35	1.84273	1.56164	2.62	3.11	107.37	8.14078	41.1709	4.14607	9.9301	80.8388	360.72	400.12	386.093
		Split tensile	59	28	Inter	9	361.03	18	100	50	196.35	1.83871	1.55823	2.62	3.11	107.136	8.12301	41.2993	4.13701	9.98288	81.091	360.73	400.56	380.528
		Split tensile	60	28	Inter	9	361.11	18	100	50	196.35	1.83912	1.55857	2.62	3.11	107.159	8.12481	41.2863	4.13793	9.97752	81.0655	360.47	400.18	378.448
		Split tensile	61	28	Modif	3	380.61	14.89	100	50	196.35	1.93843	1.68721	2.62	3.11	122.761	3.10257	35.8983	1.58013	22.7187	70.4862	378.08	430.73	215.45
		Split tensile	62	28	Modif	3	380.84	14.89	100	50	196.35	1.9396	1.68823	2.62	3.11	122.835	3.10444	35.8596	1.58108	22.6804	70.4102	381.25	432.15	214.65
		Split tensile	63	28	Modif	3	381.3	14.89	100	50	196.35	1.94194	1.69026	2.62	3.11	122.983	3.10819	35.7821	1.58299	22.6041	70.2581	381.99	428.87	210.23
		Split tensile	64	28	Modif	5	381.66	15.23	100	50	196.35	1.94378	1.68687	2.62	3.11	120.398	5.07144	36.0988	2.58286	13.9763	70.8798	380.22	423.81	345.87
		Split tensile	65	28	Modif	5	381.45	15.23	100	50	196.35	1.94271	1.68594	2.62	3.11	120.332	5.06865	36.1339	2.58144	13.9976	70.9488	380.11	423.07	367.23
		Split tensile	66	28	Modif	5	382.78	15.23	100	50	196.35	1.94948	1.69182	2.62	3.11	120.752	5.08632	35.9112	2.59044	13.863	70.5116	380.21	425.29	379.34
		Split tensile	67	28	Modif	7	381.64	15.12	100	50	196.35	1.94368	1.68839	2.62	3.11	118.255	6.9736	36.2218	3.55162	10.1987	71.1213	381.07	408.75	423.2
		Split tensile	68	28	Modif	7	380.91	15.12	100	50	196.35	1.93996	1.68516	2.62	3.11	118.028	6.96026	36.3438	3.54483	10.2526	71.3609	380.32	409	425.63
		Split tensile	69	28	Modif	7	380.76	15.12	100	50	196.35	1.93919	1.6845	2.62	3.11	117.982	6.95752	36.3689	3.54344	10.2637	71.4101	380.25	408.77	430.56
		Split tensile	70	28	Modif	9	382.87	14.93	100	50	196.35	1.94994	1.69663	2.62	3.11	116.651	8.84451	36.0854	4.50447	8.01103	70.8536	382.3	410.46	533.15
		Split tensile	71	28	Modif	9	381.91	14.93	100	50	196.35	1.94505	1.69238	2.62	3.11	116.359	8.82233	36.2457	4.49318	8.06683	71.1683	381.45	408.9	518.02
		Split tensile	72	28	Modif	9	382.07	14.93	100	50	196.35	1.94587	1.69309	2.62	3.11	116.408	8.82603	36.219	4.49506	8.05751	71.1158	381.45	411.12	521.64
		Unconfined	73	14	Normal	3	342.54	26.21	100	50	196.35	1.74454	1.38225	2.62	3.11	100.572	2.5418	47.4843	1.29453	36.6808	93.2353	342.05	375.01	429.591	Unconfined Comoressive
		Unconfined	74	14	Normal	3	343.02	26.21	100	50	196.35	1.74699	1.38419	2.62	3.11	100.713	2.54536	47.4108	1.29634	36.5727	93.0908	342.61	376.47	378.448
		Unconfined	75	14	Normal	3	343.38	26.21	100	50	196.35	1.74882	1.38564	2.62	3.11	100.819	2.54803	47.3556	1.2977	36.4919	92.9824	342.88	376.49	409.133
		Unconfined	76	14	Normal	5	343.25	25.78	100	50	196.35	1.74816	1.38985	2.62	3.11	99.1992	4.17849	47.3502	2.12809	22.2501	92.9718	342.51	373.27	787.58
		Unconfined	77	14	Normal	5	343.03	25.78	100	50	196.35	1.74704	1.38896	2.62	3.11	99.1357	4.17581	47.3839	2.12672	22.2802	93.0381	341.9	372.51	813.152
		Unconfined	78	14	Normal	5	343.05	25.78	100	50	196.35	1.74714	1.38904	2.62	3.11	99.1414	4.17605	47.3808	2.12685	22.2775	93.032	342.17	374.14	736.437
		Unconfined	79	14	Normal	7	342.89	25.9	100	50	196.35	1.74632	1.38707	2.62	3.11	97.1503	5.72905	47.604	2.91778	16.3151	93.4702	342.89	372.25	925.66
		Unconfined	80	14	Normal	7	343.32	25.9	100	50	196.35	1.74851	1.38881	2.62	3.11	97.2721	5.73624	47.5383	2.92144	16.2722	93.3412	342.32	371.06	915.434
		Unconfined	81	14	Normal	7	343.44	25.9	100	50	196.35	1.74913	1.3893	2.62	3.11	97.3061	5.73824	47.5199	2.92246	16.2602	93.3052	342.7	371.13	869.409
		Unconfined	82	14	Normal	9	343.02	26.56	100	50	196.35	1.74699	1.38036	2.62	3.11	94.9063	7.19579	47.9998	3.66479	13.0976	94.2474	342.78	374.3	1314.34
		Unconfined	83	14	Normal	9	343.01	26.56	100	50	196.35	1.74694	1.38032	2.62	3.11	94.9036	7.19558	48.0013	3.66468	13.0984	94.2504	342.944	371.54	1258.08
		Unconfined	84	14	Normal	9	343.45	26.56	100	50	196.35	1.74918	1.38209	2.62	3.11	95.0253	7.20481	47.9346	3.66938	13.0634	94.1194	342.23	373.43	1247.22
		Unconfined	85	14	Inter	3	360.88	18.57	100	50	196.35	1.83795	1.55009	2.62	3.11	112.785	2.85044	41.1076	1.45172	28.3166	80.7146	360.38	395.16	792.693
		Unconfined	86	14	Inter	3	360.75	18.57	100	50	196.35	1.83728	1.54954	2.62	3.11	112.744	2.84941	41.1288	1.45119	28.3414	80.7562	360.25	394.7	808.039
		Unconfined	87	14	Inter	3	360.93	18.57	100	50	196.35	1.8382	1.55031	2.62	3.11	112.8	2.85083	41.0994	1.45192	28.307	80.6986	360.43	394.8	802.355
		Unconfined	88	14	Inter	5	360.79	17.89	100	50	196.35	1.83749	1.55865	2.62	3.11	111.247	4.68595	40.956	2.38654	17.1613	80.4169	360.29	392.29	1201.83
		Unconfined	89	14	Inter	5	360.94	17.89	100	50	196.35	1.83825	1.55929	2.62	3.11	111.293	4.6879	40.9315	2.38753	17.1439	80.3687	360.44	392.19	1150.47
		Unconfined	90	14	Inter	5	360.95	17.89	100	50	196.35	1.8383	1.55934	2.62	3.11	111.296	4.68803	40.9298	2.38759	17.1427	80.3655	360.45	392.69	1196.71
		Unconfined	91	14	Inter	7	361.12	18.5	100	50	196.35	1.83917	1.55204	2.62	3.11	108.705	6.41043	41.3724	3.2648	12.6722	81.2345	360.62	389.79	1462.65
		Unconfined	92	14	Inter	7	360.61	18.5	100	50	196.35	1.83657	1.54985	2.62	3.11	108.551	6.40138	41.4552	3.26019	12.7156	81.397	360.11	389.45	1463.07
		Unconfined	93	14	Inter	7	361.51	18.5	100	50	196.35	1.84116	1.55372	2.62	3.11	108.822	6.41735	41.3091	3.26833	12.6392	81.1101	361.01	389.89	1467.77
		Unconfined	94	14	Inter	9	361.26	17.9	100	50	196.35	1.83988	1.56054	2.62	3.11	107.295	8.13508	41.2121	4.14316	9.94702	80.9198	360.76	391.12	1937.84
		Unconfined	95	14	Inter	9	360.63	17.9	100	50	196.35	1.83667	1.55782	2.62	3.11	107.108	8.12089	41.3146	4.13594	9.98918	81.1211	360.13	390.71	1958.72
		Unconfined	96	14	Inter	9	361.47	17.9	100	50	196.35	1.84095	1.56145	2.62	3.11	107.357	8.13981	41.1779	4.14557	9.933	80.8527	360.97	390.76	1943.38
		Unconfined	97	14	Modif	3	380.22	14.85	100	50	196.35	1.93644	1.68606	2.62	3.11	122.678	3.10047	35.9417	1.57906	22.7615	70.5714	379.69	432.28	968.221
		Unconfined	98	14	Modif	3	379.93	14.85	100	50	196.35	1.93497	1.68478	2.62	3.11	122.584	3.09811	35.9906	1.57785	22.8099	70.6674	379.48	430.71	934.704
		Unconfined	99	14	Modif	3	380.33	14.85	100	50	196.35	1.937	1.68655	2.62	3.11	122.713	3.10137	35.9232	1.57951	22.7432	70.535	379.94	430.26	955.158
		Unconfined	100	14	Modif	5	380.2	14.93	100	50	196.35	1.93634	1.6848	2.62	3.11	120.251	5.06523	36.1771	2.5797	14.0237	71.0335	379.92	420.06	1324.53
		Unconfined	101	14	Modif	5	379.77	14.93	100	50	196.35	1.93415	1.6829	2.62	3.11	120.115	5.0595	36.2492	2.57678	14.0676	71.1752	379.46	420.02	1268.31
		Unconfined	102	14	Modif	5	380.12	14.93	100	50	196.35	1.93594	1.68445	2.62	3.11	120.226	5.06416	36.1905	2.57916	14.0319	71.0598	379.77	420.65	1293.88
		Unconfined	103	14	Modif	7	380.78	15.6	100	50	196.35	1.9393	1.67759	2.62	3.11	117.498	6.92899	36.6297	3.52891	10.3799	71.9223	380.51	419.9	1820.64
		Unconfined	104	14	Modif	7	381.65	15.6	100	50	196.35	1.94373	1.68143	2.62	3.11	117.767	6.94482	36.485	3.53697	10.3153	71.6381	381.38	419.79	1892.24
		Unconfined	105	14	Modif	7	381.85	15.6	100	50	196.35	1.94475	1.68231	2.62	3.11	117.828	6.94846	36.4517	3.53882	10.3005	71.5727	381.59	419.16	2017.97
		Unconfined	106	14	Modif	9	381.35	15.1	100	50	196.35	1.9422	1.6874	2.62	3.11	116.017	8.79638	36.4332	4.47996	8.13248	71.5364	381.18	420.06	2278.16
		Unconfined	107	14	Modif	9	381.3	15.1	100	50	196.35	1.94194	1.68718	2.62	3.11	116.002	8.79523	36.4415	4.47937	8.13541	71.5528	381.08	419.81	2198.87
		Unconfined	108	14	Modif	9	381.53	15.1	100	50	196.35	1.94312	1.6882	2.62	3.11	116.071	8.80053	36.4032	4.48207	8.12195	71.4775	381.34	418.61	2296.26
		Split tensile	109	14	Normal	3	343.88	26.21	100	50	196.35	1.75137	1.38766	2.62	3.11	100.966	2.55174	47.2789	1.29959	36.3798	92.8319	343.44	376.65	38.3512	Splitting Tensile
		Split tensile	110	14	Normal	3	344	26.21	100	50	196.35	1.75198	1.38814	2.62	3.11	101.001	2.55263	47.2605	1.30005	36.353	92.7958	342.95	377.02	38.7065
		Split tensile	111	14	Normal	3	343.48	26.21	100	50	196.35	1.74933	1.38605	2.62	3.11	100.848	2.54877	47.3402	1.29808	36.4694	92.9523	342.95	375.67	38.1972
		Split tensile	112	14	Normal	5	343.29	25.78	100	50	196.35	1.74836	1.39002	2.62	3.11	99.2108	4.17898	47.344	2.12834	22.2446	92.9598	342.3	373.86	95.8902
		Split tensile	113	14	Normal	5	343.46	25.78	100	50	196.35	1.74923	1.3907	2.62	3.11	99.2599	4.18105	47.3179	2.12939	22.2214	92.9086	342.24	373.39	95.9959
		Split tensile	114	14	Normal	5	344.02	25.78	100	50	196.35	1.75208	1.39297	2.62	3.11	99.4218	4.18786	47.232	2.13286	22.1449	92.7399	342.25	373.56	97.1685
		Split tensile	115	14	Normal	7	343.25	25.9	100	50	196.35	1.74816	1.38853	2.62	3.11	97.2523	5.73507	47.549	2.92085	16.2792	93.3622	342.69	371.23	117.641
		Split tensile	116	14	Normal	7	342.98	25.9	100	50	196.35	1.74678	1.38744	2.62	3.11	97.1758	5.73056	47.5902	2.91855	16.3061	93.4432	342.44	371.32	121.461
		Split tensile	117	14	Normal	7	343.02	25.9	100	50	196.35	1.74699	1.3876	2.62	3.11	97.1871	5.73123	47.5841	2.91889	16.3021	93.4312	342.52	371.92	126.119
		Split tensile	118	14	Normal	9	343.12	26.56	100	50	196.35	1.7475	1.38076	2.62	3.11	94.934	7.19789	47.9847	3.66586	13.0896	94.2177	342.47	372.79	213.516
		Split tensile	119	14	Normal	9	343.52	26.56	100	50	196.35	1.74953	1.38237	2.62	3.11	95.0447	7.20628	47.924	3.67013	13.0579	94.0986	342.58	374.09	185.282
		Split tensile	120	14	Normal	9	342.82	26.56	100	50	196.35	1.74597	1.37956	2.62	3.11	94.851	7.1916	48.0301	3.66265	13.1135	94.3069	342.98	375.11	185.389
		Split tensile	121	14	Inter	3	360.51	18.57	100	50	196.35	1.83606	1.5485	2.62	3.11	112.669	2.84752	41.168	1.45023	28.3873	80.8331	360.01	395.08	77.991
		Split tensile	122	14	Inter	3	359.53	18.57	100	50	196.35	1.83107	1.5443	2.62	3.11	112.363	2.83978	41.3279	1.44629	28.5752	81.1472	359.03	394.12	89.4973
		Split tensile	123	14	Inter	3	360.63	18.57	100	50	196.35	1.83667	1.54902	2.62	3.11	112.706	2.84846	41.1484	1.45071	28.3643	80.7947	360.13	395.19	86.8349
		Split tensile	124	14	Inter	5	361.01	17.89	100	50	196.35	1.83861	1.5596	2.62	3.11	111.314	4.68881	40.92	2.38799	17.1357	80.3462	360.51	393.78	163.653
		Split tensile	125	14	Inter	5	360.47	17.89	100	50	196.35	1.83586	1.55726	2.62	3.11	111.148	4.6818	41.0084	2.38442	17.1985	80.5198	359.97	393.88	162.481
		Split tensile	126	14	Inter	5	360.83	17.89	100	50	196.35	1.83769	1.55882	2.62	3.11	111.259	4.68647	40.9495	2.3868	17.1566	80.4041	360.33	392.46	158.539
		Split tensile	127	14	Inter	7	361.16	18.5	100	50	196.35	1.83937	1.55221	2.62	3.11	108.717	6.41114	41.3659	3.26517	12.6688	81.2217	360.66	389.45	227.527
		Split tensile	128	14	Inter	7	360.6	18.5	100	50	196.35	1.83652	1.54981	2.62	3.11	108.548	6.4012	41.4568	3.2601	12.7164	81.4002	360.1	389.02	228.861
		Split tensile	129	14	Inter	7	361.09	18.5	100	50	196.35	1.83902	1.55191	2.62	3.11	108.696	6.4099	41.3772	3.26453	12.6748	81.244	360.59	389.62	230.137
		Split tensile	130	14	Inter	9	361.39	17.9	100	50	196.35	1.84054	1.56111	2.62	3.11	107.333	8.138	41.1909	4.14465	9.93834	80.8782	360.89	390.56	327.307
		Split tensile	131	14	Inter	9	361.23	17.9	100	50	196.35	1.83973	1.56041	2.62	3.11	107.286	8.1344	41.217	4.14282	9.94902	80.9293	360.73	391.37	313.242
		Split tensile	132	14	Inter	9	361.45	17.9	100	50	196.35	1.84085	1.56137	2.62	3.11	107.351	8.13936	41.1812	4.14534	9.93433	80.8591	360.95	391.06	315.001
		Split tensile	133	14	Modif	3	379.71	14.85	100	50	196.35	1.93385	1.6838	2.62	3.11	122.513	3.09631	36.0277	1.57694	22.8466	70.7401	379.21	430.49	111.37
		Split tensile	134	14	Modif	3	379.9	14.85	100	50	196.35	1.93481	1.68465	2.62	3.11	122.574	3.09786	35.9956	1.57773	22.8149	70.6773	379.32	430.57	123.875
		Split tensile	135	14	Modif	3	379.68	14.85	100	50	196.35	1.93369	1.68367	2.62	3.11	122.503	3.09607	36.0327	1.57681	22.8516	70.7501	379.22	430.09	126.483
		Split tensile	136	14	Modif	5	380.56	14.93	100	50	196.35	1.93818	1.6864	2.62	3.11	120.365	5.07002	36.1166	2.58214	13.9871	70.9148	380.26	419.65	189.224
		Split tensile	137	14	Modif	5	380.27	14.93	100	50	196.35	1.9367	1.68511	2.62	3.11	120.273	5.06616	36.1653	2.58017	14.0166	71.0104	379.93	419.96	177.718
		Split tensile	138	14	Modif	5	378.79	14.93	100	50	196.35	1.92916	1.67855	2.62	3.11	119.805	5.04644	36.4137	2.57013	14.168	71.4982	378.45	418.81	162.375
		Split tensile	139	14	Modif	7	380.53	15.6	100	50	196.35	1.93802	1.67649	2.62	3.11	117.421	6.92444	36.6714	3.52659	10.3985	72.004	380.26	418.72	269.771
		Split tensile	140	14	Modif	7	381.78	15.6	100	50	196.35	1.94439	1.682	2.62	3.11	117.807	6.94719	36.4633	3.53818	10.3057	71.5956	381.49	419.95	297.9
		Split tensile	141	14	Modif	7	381.24	15.6	100	50	196.35	1.94164	1.67962	2.62	3.11	117.64	6.93736	36.5532	3.53317	10.3457	71.772	380.96	419.63	280.642
		Split tensile	142	14	Modif	9	380.6	15.1	100	50	196.35	1.93838	1.68408	2.62	3.11	115.789	8.77908	36.5582	4.47115	8.17647	71.7819	380.36	418.58	424.613
		Split tensile	143	14	Modif	9	381.29	15.1	100	50	196.35	1.94189	1.68714	2.62	3.11	115.998	8.795	36.4432	4.47926	8.136	71.5561	381	419.25	435.891
		Split tensile	144	14	Modif	9	380.06	15.1	100	50	196.35	1.93563	1.68169	2.62	3.11	115.624	8.76663	36.6482	4.46481	8.20825	71.9586	379.8	417.71	443.105
		Unconfined	145	7	Normal	3	343.22	26.15	100	50	196.35	1.74801	1.38566	2.62	3.11	100.82	2.54806	47.3551	1.29771	36.4911	92.9815	343.22	377.95	347.762	Unconfined Comoressive
		Unconfined	146	7	Normal	3	343.3	26.15	100	50	196.35	1.74841	1.38598	2.62	3.11	100.844	2.54865	47.3428	1.29802	36.4732	92.9574	343.3	379.2	230.136
		Unconfined	147	7	Normal	3	342.79	26.15	100	50	196.35	1.74582	1.38392	2.62	3.11	100.694	2.54486	47.421	1.29609	36.5878	93.111	342.79	372.48	276.166
		Unconfined	148	7	Normal	5	342.55	25.87	100	50	196.35	1.74459	1.38603	2.62	3.11	98.9262	4.16699	47.4951	2.12223	22.3798	93.2564	342.55	373.28	562.558
		Unconfined	149	7	Normal	5	342.54	25.87	100	50	196.35	1.74454	1.38599	2.62	3.11	98.9233	4.16686	47.4966	2.12217	22.3812	93.2594	342.54	373.12	700.638
		Unconfined	150	7	Normal	5	342.26	25.87	100	50	196.35	1.74312	1.38485	2.62	3.11	98.8424	4.16346	47.5395	2.12043	22.4197	93.3437	342.26	373.51	685.298
		Unconfined	151	7	Normal	7	342.6	25.76	100	50	196.35	1.74485	1.38744	2.62	3.11	97.1762	5.73058	47.59	2.91856	16.306	93.4428	342.6	372.31	843.837
		Unconfined	152	7	Normal	7	342.85	25.76	100	50	196.35	1.74612	1.38845	2.62	3.11	97.2471	5.73476	47.5518	2.92069	16.281	93.3677	342.85	373.77	823.379
		Unconfined	153	7	Normal	7	342.57	25.76	100	50	196.35	1.74469	1.38732	2.62	3.11	97.1677	5.73008	47.5946	2.91831	16.309	93.4518	342.57	372.98	905.207
		Unconfined	154	7	Normal	9	343	26.09	100	50	196.35	1.74688	1.38543	2.62	3.11	95.2545	7.22219	47.809	3.67823	12.9978	93.8728	343	371.7	1073.97
		Unconfined	155	7	Normal	9	342.92	26.09	100	50	196.35	1.74648	1.3851	2.62	3.11	95.2323	7.22051	47.8212	3.67737	13.0042	93.8967	342.92	372.45	951.232
		Unconfined	156	7	Normal	9	342.64	26.09	100	50	196.35	1.74505	1.38397	2.62	3.11	95.1546	7.21461	47.8638	3.67437	13.0264	93.9804	342.64	370.95	1002.38
		Unconfined	157	7	Inter	3	360.22	18	100	50	196.35	1.83459	1.55473	2.62	3.11	113.122	2.85897	40.9313	1.45606	28.111	80.3685	360.01	395.08	675.693
		Unconfined	158	7	Inter	3	361.25	18	100	50	196.35	1.83983	1.55918	2.62	3.11	113.446	2.86714	40.7624	1.46022	27.9152	80.0369	359.03	394.12	618.039
		Unconfined	159	7	Inter	3	361.24	18	100	50	196.35	1.83978	1.55914	2.62	3.11	113.442	2.86706	40.7641	1.46018	27.9171	80.0401	360.13	395.19	620.355
		Unconfined	160	7	Inter	5	360.45	17.85	100	50	196.35	1.83576	1.55771	2.62	3.11	111.18	4.68313	40.9916	2.3851	17.1866	80.4869	360.51	393.78	991.826
		Unconfined	161	7	Inter	5	361.45	17.85	100	50	196.35	1.84085	1.56203	2.62	3.11	111.488	4.69612	40.8279	2.39171	17.0706	80.1654	359.97	393.88	960.474
		Unconfined	162	7	Inter	5	360.48	17.85	100	50	196.35	1.83591	1.55784	2.62	3.11	111.189	4.68351	40.9867	2.38529	17.1831	80.4772	360.33	392.46	996.713
		Unconfined	163	7	Inter	7	360.98	18.21	100	50	196.35	1.83846	1.55525	2.62	3.11	108.929	6.42366	41.2513	3.27155	12.6091	80.9968	360.66	389.45	1062.65
		Unconfined	164	7	Inter	7	360.98	18.21	100	50	196.35	1.83846	1.55525	2.62	3.11	108.929	6.42366	41.2513	3.27155	12.6091	80.9968	360.1	389.02	1063.07
		Unconfined	165	7	Inter	7	360.87	18.21	100	50	196.35	1.8379	1.55477	2.62	3.11	108.896	6.42171	41.2692	3.27055	12.6184	81.0319	360.59	389.62	1067.77
		Unconfined	166	7	Inter	9	360	18.05	100	50	196.35	1.83346	1.55313	2.62	3.11	106.785	8.0964	41.4916	4.12346	10.0623	81.4685	360.89	390.56	1437.84
		Unconfined	167	7	Inter	9	361.65	18.05	100	50	196.35	1.84187	1.56024	2.62	3.11	107.274	8.13351	41.2234	4.14236	9.95166	80.942	360.73	391.37	1458.72
		Unconfined	168	7	Inter	9	361.76	18.05	100	50	196.35	1.84243	1.56072	2.62	3.11	107.307	8.13599	41.2055	4.14362	9.94432	80.9069	360.95	391.06	1443.38
		Unconfined	169	7	Modif	3	381.96	15.02	100	50	196.35	1.94531	1.69128	2.62	3.11	123.057	3.11006	35.7437	1.58394	22.5663	70.1826	379.21	430.49	768.221
		Unconfined	170	7	Modif	3	381.65	15.02	100	50	196.35	1.94373	1.6899	2.62	3.11	122.957	3.10753	35.7958	1.58265	22.6176	70.285	379.32	430.57	834.704
		Unconfined	171	7	Modif	3	381.45	15.02	100	50	196.35	1.94271	1.68902	2.62	3.11	122.893	3.1059	35.8295	1.58182	22.6508	70.351	379.22	430.09	755.158
		Unconfined	172	7	Modif	5	381.78	14.73	100	50	196.35	1.94439	1.69475	2.62	3.11	120.961	5.09514	35.8001	2.59494	13.7961	70.2933	380.26	419.65	1124.65
		Unconfined	173	7	Modif	5	381.96	14.73	100	50	196.35	1.94531	1.69555	2.62	3.11	121.018	5.09755	35.7698	2.59616	13.778	70.2339	379.93	419.96	1168.31
		Unconfined	174	7	Modif	5	380.46	14.73	100	50	196.35	1.93767	1.68889	2.62	3.11	120.543	5.07753	36.0221	2.58596	13.9298	70.7292	378.45	418.81	1193.88
		Unconfined	175	7	Modif	7	380.32	15.22	100	50	196.35	1.93695	1.68109	2.62	3.11	117.743	6.94345	36.4976	3.53627	10.3209	71.6628	380.26	418.72	1620.64
		Unconfined	176	7	Modif	7	380.65	15.22	100	50	196.35	1.93863	1.68255	2.62	3.11	117.845	6.94947	36.4425	3.53934	10.2964	71.5546	381.49	419.95	1692.24
		Unconfined	177	7	Modif	7	380.54	15.22	100	50	196.35	1.93807	1.68206	2.62	3.11	117.811	6.94746	36.4608	3.53831	10.3046	71.5907	380.96	419.63	1617.97
		Unconfined	178	7	Modif	9	381.65	14.92	100	50	196.35	1.94373	1.69137	2.62	3.11	116.29	8.81709	36.2836	4.49051	8.08006	71.2426	380.36	418.58	1878.16
		Unconfined	179	7	Modif	9	381.09	14.92	100	50	196.35	1.94088	1.68889	2.62	3.11	116.119	8.80415	36.377	4.48392	8.11278	71.4262	381	419.25	1998.87
		Unconfined	180	7	Modif	9	380.19	14.92	100	50	196.35	1.93629	1.6849	2.62	3.11	115.845	8.78336	36.5273	4.47333	8.16557	71.7212	379.8	417.71	1896.26
		Split tensile	181	7	Normal	3	343.6	26.15	100	50	196.35	1.74994	1.38719	2.62	3.11	100.932	2.55088	47.2968	1.29915	36.4059	92.867	343.1	377.54	35.7997	Splitting Tensile
		Split tensile	182	7	Normal	3	343.18	26.15	100	50	196.35	1.7478	1.38549	2.62	3.11	100.808	2.54776	47.3612	1.29756	36.5001	92.9935	342.68	378.12	35.7997
		Split tensile	183	7	Normal	3	342.9	26.15	100	50	196.35	1.74638	1.38436	2.62	3.11	100.726	2.54568	47.4042	1.2965	36.563	93.0778	342.4	377.16	37.078
		Split tensile	184	7	Normal	5	342.67	25.87	100	50	196.35	1.7452	1.38651	2.62	3.11	98.9608	4.16845	47.4767	2.12297	22.3633	93.2203	342.17	372.85	77.991
		Split tensile	185	7	Normal	5	342.66	25.87	100	50	196.35	1.74515	1.38647	2.62	3.11	98.9579	4.16832	47.4782	2.12291	22.3647	93.2233	342.16	372.14	85.6623
		Split tensile	186	7	Normal	5	342.82	25.87	100	50	196.35	1.74597	1.38712	2.62	3.11	99.0041	4.17027	47.4537	2.1239	22.3427	93.1751	342.32	372.58	85.8902
		Split tensile	187	7	Normal	7	342.72	25.76	100	50	196.35	1.74546	1.38793	2.62	3.11	97.2102	5.73259	47.5717	2.91958	16.294	93.4067	342.22	373.18	105.297
		Split tensile	188	7	Normal	7	342.89	25.76	100	50	196.35	1.74632	1.38862	2.62	3.11	97.2584	5.73543	47.5457	2.92103	16.277	93.3557	342.39	372.43	101.005
		Split tensile	189	7	Normal	7	342.56	25.76	100	50	196.35	1.74464	1.38728	2.62	3.11	97.1648	5.72991	47.5961	2.91822	16.31	93.4548	342.06	371.9	108.676
		Split tensile	190	7	Normal	9	343.01	26.09	100	50	196.35	1.74694	1.38547	2.62	3.11	95.2573	7.2224	47.8075	3.67834	12.997	93.8698	342.51	370.9	132.968
		Split tensile	191	7	Normal	9	343.36	26.09	100	50	196.35	1.74872	1.38688	2.62	3.11	95.3545	7.22977	47.7543	3.68209	12.9693	93.7653	342.86	371.43	170.041
		Split tensile	192	7	Normal	9	343	26.09	100	50	196.35	1.74688	1.38543	2.62	3.11	95.2545	7.22219	47.809	3.67823	12.9978	93.8728	342.5	371.83	127.854
		Split tensile	193	7	Inter	3	361.25	18	100	50	196.35	1.83983	1.55918	2.62	3.11	113.446	2.86714	40.7624	1.46022	27.9152	80.0369	360.01	395.08	44.35
		Split tensile	194	7	Inter	3	361.98	18	100	50	196.35	1.84355	1.56233	2.62	3.11	113.675	2.87294	40.6427	1.46318	27.7771	79.8018	359.03	394.12	44.52
		Split tensile	195	7	Inter	3	361.75	18	100	50	196.35	1.84238	1.56134	2.62	3.11	113.603	2.87111	40.6805	1.46225	27.8205	79.8759	360.13	395.19	43.13
		Split tensile	196	7	Inter	5	361.75	17.85	100	50	196.35	1.84238	1.56332	2.62	3.11	111.581	4.70002	40.7788	2.3937	17.0359	80.069	360.51	393.78	123.57
		Split tensile	197	7	Inter	5	361.75	17.85	100	50	196.35	1.84238	1.56332	2.62	3.11	111.581	4.70002	40.7788	2.3937	17.0359	80.069	359.97	393.88	122.41
		Split tensile	198	7	Inter	5	360.54	17.85	100	50	196.35	1.83622	1.5581	2.62	3.11	111.207	4.68429	40.9769	2.38569	17.1761	80.458	360.33	392.46	120.45
		Split tensile	199	7	Inter	7	360.98	18.21	100	50	196.35	1.83846	1.55525	2.62	3.11	108.929	6.42366	41.2513	3.27155	12.6091	80.9968	360.66	389.45	186.546
		Split tensile	200	7	Inter	7	360.78	18.21	100	50	196.35	1.83744	1.55438	2.62	3.11	108.869	6.4201	41.2839	3.26973	12.6261	81.0607	360.1	389.02	185.645
		Split tensile	201	7	Inter	7	360.45	18.21	100	50	196.35	1.83576	1.55296	2.62	3.11	108.769	6.41423	41.3376	3.26674	12.6541	81.1662	360.59	389.62	173.65
		Split tensile	202	7	Inter	9	361.45	18.05	100	50	196.35	1.84085	1.55938	2.62	3.11	107.215	8.12901	41.2559	4.14007	9.96502	81.0058	360.89	390.56	232.14
		Split tensile	203	7	Inter	9	361.87	18.05	100	50	196.35	1.84299	1.56119	2.62	3.11	107.339	8.13846	41.1877	4.14488	9.93699	80.8718	360.73	391.37	222.164
		Split tensile	204	7	Inter	9	361.09	18.05	100	50	196.35	1.83902	1.55783	2.62	3.11	107.108	8.12092	41.3144	4.13595	9.9891	81.1207	360.95	391.06	215.456
		Split tensile	205	7	Modif	3	381.96	15.02	100	50	196.35	1.94531	1.69128	2.62	3.11	123.057	3.11006	35.7437	1.58394	22.5663	70.1826	379.21	430.49	85.25
		Split tensile	206	7	Modif	3	381.56	15.02	100	50	196.35	1.94327	1.68951	2.62	3.11	122.928	3.1068	35.811	1.58228	22.6325	70.3147	379.32	430.57	79.65
		Split tensile	207	7	Modif	3	381.47	15.02	100	50	196.35	1.94281	1.68911	2.62	3.11	122.899	3.10607	35.8261	1.58191	22.6474	70.3444	379.22	430.09	75.65
		Split tensile	208	7	Modif	5	380.43	14.73	100	50	196.35	1.93751	1.68876	2.62	3.11	120.533	5.07713	36.0271	2.58576	13.9329	70.7391	380.26	419.65	145.64
		Split tensile	209	7	Modif	5	380.65	14.73	100	50	196.35	1.93863	1.68974	2.62	3.11	120.603	5.08006	35.9901	2.58726	13.9105	70.6664	379.93	419.96	136.45
		Split tensile	210	7	Modif	5	380.25	14.73	100	50	196.35	1.9366	1.68796	2.62	3.11	120.476	5.07473	36.0574	2.58454	13.9512	70.7985	378.45	418.81	144.654
		Split tensile	211	7	Modif	7	380.04	15.22	100	50	196.35	1.93553	1.67985	2.62	3.11	117.657	6.93834	36.5443	3.53367	10.3418	71.7546	380.26	418.72	213.465
		Split tensile	212	7	Modif	7	381.65	15.22	100	50	196.35	1.94373	1.68697	2.62	3.11	118.155	6.96773	36.2755	3.54864	10.2224	71.2268	381.49	419.95	219.78
		Split tensile	213	7	Modif	7	380.14	15.22	100	50	196.35	1.93604	1.6803	2.62	3.11	117.688	6.94016	36.5276	3.5346	10.3343	71.7218	380.96	419.63	209.45
		Split tensile	214	7	Modif	9	381.47	14.92	100	50	196.35	1.94281	1.69058	2.62	3.11	116.235	8.81293	36.3136	4.48839	8.09056	71.3016	380.36	418.58	365.64
		Split tensile	215	7	Modif	9	381.64	14.92	100	50	196.35	1.94368	1.69133	2.62	3.11	116.287	8.81686	36.2852	4.49039	8.08064	71.2459	381	419.25	345.64
		Split tensile	216	7	Modif	9	381.78	14.92	100	50	196.35	1.94439	1.69195	2.62	3.11	116.329	8.82009	36.2618	4.49204	8.07247	71.2	379.8	417.71	354.465

## Sheet: water content 10%
		Test	specimen number	curing time, days	Point compaction	Cement, %	Specimen weight, g	water content of compaction, %	Specimen height, mm	diameter of specimen, mm	specimen volume, cm3	unit weight, g/cm3	dry unit weight, g/cm3	specific gravity, gs soil	Gs specific gravity cement	soil volume in the specimen, cm3	cement volume, cm3	porosity, %	Civ, %	η/Civ	Voids volume, cm3	qu (Kpa) OR qt (kPa)
	unconfined	Unconfined	1	28	B1	3	280.8	10.05	100	50	196.35	1.4301	1.2995	2.62	3.11	94.5515	2.38963	50.6283	1.21703	41.5999	99.4084	72
		Unconfined	2	28	B1	3	280.8	10.05	100	50	196.35	1.4301	1.2995	2.62	3.11	94.5515	2.38963	50.6283	1.21703	41.5999	99.4084	67.4
		Unconfined	3	28	B1	3	280.8	10.05	100	50	196.35	1.4301	1.2995	2.62	3.11	94.5515	2.38963	50.6283	1.21703	41.5999	99.4084	60.03
		Unconfined	4	28	B1	5	280.8	9.96	100	50	196.35	1.4301	1.30057	2.62	3.11	92.8265	3.91005	50.7325	1.99137	25.4761	99.613	242.8
		Unconfined	5	28	B1	5	280.8	9.96	100	50	196.35	1.4301	1.30057	2.62	3.11	92.8265	3.91005	50.7325	1.99137	25.4761	99.613	202.4
		Unconfined	6	28	B1	5	280.8	9.96	100	50	196.35	1.4301	1.30057	2.62	3.11	92.8265	3.91005	50.7325	1.99137	25.4761	99.613	212.6
		Unconfined	7	28	B1	7	280.8	10.1	100	50	196.35	1.4301	1.29891	2.62	3.11	90.9756	5.36493	50.9342	2.73233	18.6413	100.009	412.9
		Unconfined	8	28	B1	7	280.8	10.1	100	50	196.35	1.4301	1.29891	2.62	3.11	90.9756	5.36493	50.9342	2.73233	18.6413	100.009	389.3
		Unconfined	9	28	B1	7	280.8	10.1	100	50	196.35	1.4301	1.29891	2.62	3.11	90.9756	5.36493	50.9342	2.73233	18.6413	100.009	372.9
		Unconfined	10	28	B1	9	280.8	10	100	50	196.35	1.4301	1.30009	2.62	3.11	89.3875	6.77735	51.0237	3.45168	14.7823	100.185	603.2
		Unconfined	11	28	B1	9	280.8	10	100	50	196.35	1.4301	1.30009	2.62	3.11	89.3875	6.77735	51.0237	3.45168	14.7823	100.185	572.4
		Unconfined	12	28	B1	9	280.8	10	100	50	196.35	1.4301	1.30009	2.62	3.11	89.3875	6.77735	51.0237	3.45168	14.7823	100.185	555.23
		Unconfined	13	28	B2	3	313.2	10.1	100	50	196.35	1.59511	1.44879	2.62	3.11	105.413	2.66415	44.9565	1.35684	33.1333	88.272	110.5
		Unconfined	14	28	B2	3	313.2	10.1	100	50	196.35	1.59511	1.44879	2.62	3.11	105.413	2.66415	44.9565	1.35684	33.1333	88.272	122.9
		Unconfined	15	28	B2	3	313.2	10.1	100	50	196.35	1.59511	1.44879	2.62	3.11	105.413	2.66415	44.9565	1.35684	33.1333	88.272	137.8
		Unconfined	16	28	B2	5	313.2	9.94	100	50	196.35	1.59511	1.4509	2.62	3.11	103.556	4.36201	45.0378	2.22155	20.2731	88.4315	480.3
		Unconfined	17	28	B2	5	313.2	9.94	100	50	196.35	1.59511	1.4509	2.62	3.11	103.556	4.36201	45.0378	2.22155	20.2731	88.4315	461.05
		Unconfined	18	28	B2	5	313.2	9.94	100	50	196.35	1.59511	1.4509	2.62	3.11	103.556	4.36201	45.0378	2.22155	20.2731	88.4315	437.5
		Unconfined	19	28	B2	7	313.2	10	100	50	196.35	1.59511	1.4501	2.62	3.11	101.565	5.98939	45.223	3.05037	14.8254	88.7952	602.6
		Unconfined	20	28	B2	7	313.2	10	100	50	196.35	1.59511	1.4501	2.62	3.11	101.565	5.98939	45.223	3.05037	14.8254	88.7952	579.1
		Unconfined	21	28	B2	7	313.2	10	100	50	196.35	1.59511	1.4501	2.62	3.11	101.565	5.98939	45.223	3.05037	14.8254	88.7952	677.3
		Unconfined	22	28	B2	9	313.2	10.2	100	50	196.35	1.59511	1.44747	2.62	3.11	99.5205	7.54563	45.4717	3.84296	11.8325	89.2834	872.3
		Unconfined	23	28	B2	9	313.2	10.2	100	50	196.35	1.59511	1.44747	2.62	3.11	99.5205	7.54563	45.4717	3.84296	11.8325	89.2834	909.1
		Unconfined	24	28	B2	9	313.2	10.2	100	50	196.35	1.59511	1.44747	2.62	3.11	99.5205	7.54563	45.4717	3.84296	11.8325	89.2834	923.65
		Unconfined	25	28	B3	3	345.6	9.9	100	50	196.35	1.76013	1.60157	2.62	3.11	116.53	2.9451	39.1519	1.49993	26.1025	76.8745	288.5
		Unconfined	26	28	B3	3	345.6	9.9	100	50	196.35	1.76013	1.60157	2.62	3.11	116.53	2.9451	39.1519	1.49993	26.1025	76.8745	234.8
		Unconfined	27	28	B3	3	345.6	9.9	100	50	196.35	1.76013	1.60157	2.62	3.11	116.53	2.9451	39.1519	1.49993	26.1025	76.8745	222.22
		Unconfined	28	28	B3	5	345.6	9.8	100	50	196.35	1.76013	1.60303	2.62	3.11	114.414	4.81939	39.2747	2.45449	16.0012	77.1157	773.23
		Unconfined	29	28	B3	5	345.6	9.8	100	50	196.35	1.76013	1.60303	2.62	3.11	114.414	4.81939	39.2747	2.45449	16.0012	77.1157	789.6
		Unconfined	30	28	B3	5	345.6	9.8	100	50	196.35	1.76013	1.60303	2.62	3.11	114.414	4.81939	39.2747	2.45449	16.0012	77.1157	809.45
		Unconfined	31	28	B3	7	345.6	10.25	100	50	196.35	1.76013	1.59649	2.62	3.11	111.818	6.594	39.6935	3.3583	11.8195	77.938	1102.54
		Unconfined	32	28	B3	7	345.6	10.25	100	50	196.35	1.76013	1.59649	2.62	3.11	111.818	6.594	39.6935	3.3583	11.8195	77.938	1205.76
		Unconfined	33	28	B3	7	345.6	10.25	100	50	196.35	1.76013	1.59649	2.62	3.11	111.818	6.594	39.6935	3.3583	11.8195	77.938	1300.3
		Unconfined	34	28	B3	9	345.6	10.1	100	50	196.35	1.76013	1.59866	2.62	3.11	109.915	8.33378	39.7762	4.24436	9.37154	78.1003	1503.65
		Unconfined	35	28	B3	9	345.6	10.1	100	50	196.35	1.76013	1.59866	2.62	3.11	109.915	8.33378	39.7762	4.24436	9.37154	78.1003	1677.5
		Unconfined	36	28	B3	9	345.6	10.1	100	50	196.35	1.76013	1.59866	2.62	3.11	109.915	8.33378	39.7762	4.24436	9.37154	78.1003	1555.32
	splitting tensile	split tensile	37	28	B1	3	280.8	10.05	100	50	196.35	1.4301	1.2995	2.62	3.11	94.5515	2.38963	50.6283	1.21703	41.5999	99.4084	10.12
		split tensile	38	28	B1	3	280.8	10.05	100	50	196.35	1.4301	1.2995	2.62	3.11	94.5515	2.38963	50.6283	1.21703	41.5999	99.4084	12.45
		split tensile	39	28	B1	3	280.8	10.05	100	50	196.35	1.4301	1.2995	2.62	3.11	94.5515	2.38963	50.6283	1.21703	41.5999	99.4084	11.87
		split tensile	40	28	B1	5	280.8	9.96	100	50	196.35	1.4301	1.30057	2.62	3.11	92.8265	3.91005	50.7325	1.99137	25.4761	99.613	30.23
		split tensile	41	28	B1	5	280.8	9.96	100	50	196.35	1.4301	1.30057	2.62	3.11	92.8265	3.91005	50.7325	1.99137	25.4761	99.613	27.5
		split tensile	42	28	B1	5	280.8	9.96	100	50	196.35	1.4301	1.30057	2.62	3.11	92.8265	3.91005	50.7325	1.99137	25.4761	99.613	25.5
		split tensile	43	28	B1	7	280.8	10.1	100	50	196.35	1.4301	1.29891	2.62	3.11	90.9756	5.36493	50.9342	2.73233	18.6413	100.009	55.43
		split tensile	44	28	B1	7	280.8	10.1	100	50	196.35	1.4301	1.29891	2.62	3.11	90.9756	5.36493	50.9342	2.73233	18.6413	100.009	50.4
		split tensile	45	28	B1	7	280.8	10.1	100	50	196.35	1.4301	1.29891	2.62	3.11	90.9756	5.36493	50.9342	2.73233	18.6413	100.009	53.23
		split tensile	46	28	B1	9	280.8	10	100	50	196.35	1.4301	1.30009	2.62	3.11	89.3875	6.77735	51.0237	3.45168	14.7823	100.185	77.8
		split tensile	47	28	B1	9	280.8	10	100	50	196.35	1.4301	1.30009	2.62	3.11	89.3875	6.77735	51.0237	3.45168	14.7823	100.185	70.2
		split tensile	48	28	B1	9	280.8	10	100	50	196.35	1.4301	1.30009	2.62	3.11	89.3875	6.77735	51.0237	3.45168	14.7823	100.185	85.06
		split tensile	49	28	B2	3	313.2	10.1	100	50	196.35	1.59511	1.44879	2.62	3.11	105.413	2.66415	44.9565	1.35684	33.1333	88.272	20.4
		split tensile	50	28	B2	3	313.2	10.1	100	50	196.35	1.59511	1.44879	2.62	3.11	105.413	2.66415	44.9565	1.35684	33.1333	88.272	18.6
		split tensile	51	28	B2	3	313.2	10.1	100	50	196.35	1.59511	1.44879	2.62	3.11	105.413	2.66415	44.9565	1.35684	33.1333	88.272	19.5
		split tensile	52	28	B2	5	313.2	9.94	100	50	196.35	1.59511	1.4509	2.62	3.11	103.556	4.36201	45.0378	2.22155	20.2731	88.4315	60.1
		split tensile	53	28	B2	5	313.2	9.94	100	50	196.35	1.59511	1.4509	2.62	3.11	103.556	4.36201	45.0378	2.22155	20.2731	88.4315	54.3
		split tensile	54	28	B2	5	313.2	9.94	100	50	196.35	1.59511	1.4509	2.62	3.11	103.556	4.36201	45.0378	2.22155	20.2731	88.4315	66.92
		split tensile	55	28	B2	7	313.2	10	100	50	196.35	1.59511	1.4501	2.62	3.11	101.565	5.98939	45.223	3.05037	14.8254	88.7952	103.2
		split tensile	56	28	B2	7	313.2	10	100	50	196.35	1.59511	1.4501	2.62	3.11	101.565	5.98939	45.223	3.05037	14.8254	88.7952	95.4
		split tensile	57	28	B2	7	313.2	10	100	50	196.35	1.59511	1.4501	2.62	3.11	101.565	5.98939	45.223	3.05037	14.8254	88.7952	91.02
		split tensile	58	28	B2	9	313.2	10.2	100	50	196.35	1.59511	1.44747	2.62	3.11	99.5205	7.54563	45.4717	3.84296	11.8325	89.2834	145.6
		split tensile	59	28	B2	9	313.2	10.2	100	50	196.35	1.59511	1.44747	2.62	3.11	99.5205	7.54563	45.4717	3.84296	11.8325	89.2834	127.9
		split tensile	60	28	B2	9	313.2	10.2	100	50	196.35	1.59511	1.44747	2.62	3.11	99.5205	7.54563	45.4717	3.84296	11.8325	89.2834	133.3
		split tensile	61	28	B3	3	345.6	9.9	100	50	196.35	1.76013	1.60157	2.62	3.11	116.53	2.9451	39.1519	1.49993	26.1025	76.8745	42.3
		split tensile	62	28	B3	3	345.6	9.9	100	50	196.35	1.76013	1.60157	2.62	3.11	116.53	2.9451	39.1519	1.49993	26.1025	76.8745	32.1
		split tensile	63	28	B3	3	345.6	9.9	100	50	196.35	1.76013	1.60157	2.62	3.11	116.53	2.9451	39.1519	1.49993	26.1025	76.8745	34.9
		split tensile	64	28	B3	5	345.6	9.8	100	50	196.35	1.76013	1.60303	2.62	3.11	114.414	4.81939	39.2747	2.45449	16.0012	77.1157	100.2
		split tensile	65	28	B3	5	345.6	9.8	100	50	196.35	1.76013	1.60303	2.62	3.11	114.414	4.81939	39.2747	2.45449	16.0012	77.1157	112.6
		split tensile	66	28	B3	5	345.6	9.8	100	50	196.35	1.76013	1.60303	2.62	3.11	114.414	4.81939	39.2747	2.45449	16.0012	77.1157	136.4
		split tensile	67	28	B3	7	345.6	10.25	100	50	196.35	1.76013	1.59649	2.62	3.11	111.818	6.594	39.6935	3.3583	11.8195	77.938	169.34
		split tensile	68	28	B3	7	345.6	10.25	100	50	196.35	1.76013	1.59649	2.62	3.11	111.818	6.594	39.6935	3.3583	11.8195	77.938	154.38
		split tensile	69	28	B3	7	345.6	10.25	100	50	196.35	1.76013	1.59649	2.62	3.11	111.818	6.594	39.6935	3.3583	11.8195	77.938	177.63
		split tensile	70	28	B3	9	345.6	10.1	100	50	196.35	1.76013	1.59866	2.62	3.11	109.915	8.33378	39.7762	4.24436	9.37154	78.1003	257.98
		split tensile	71	28	B3	9	345.6	10.1	100	50	196.35	1.76013	1.59866	2.62	3.11	109.915	8.33378	39.7762	4.24436	9.37154	78.1003	242.85
		split tensile	72	28	B3	9	345.6	10.1	100	50	196.35	1.76013	1.59866	2.62	3.11	109.915	8.33378	39.7762	4.24436	9.37154	78.1003	222.192
			72

## Sheet: water content 14.41%  
		Test	specimen number	curing time, days	Point compaction	Cement, %	Specimen weight, g	water content of compaction, %	Specimen height, mm	diameter of specimen, mm	specimen volume, cm3	unit weight, g/cm3	dry unit weight, g/cm3	specific gravity, gs soil	Gs specific gravity cement	soil volume in the specimen, cm3	cement volume, cm3	porosity, %	Civ, %	η/Civ	Voids volume, cm3	qu (Kpa) OR qt (kPa)
		unconfined	1	28	B1	3	291.98	14.41	100	50	196.35	1.48704	1.29975	2.62	3.11	94.5694	2.39008	50.6189	1.21726	41.5844	99.3901	81.8286
		unconfined	2	28	B1	3	292.49	14.41	100	50	196.35	1.48964	1.30202	2.62	3.11	94.7346	2.39426	50.5327	1.21938	41.4411	99.2207	76.7101
		unconfined	3	28	B1	3	292.68	14.41	100	50	196.35	1.49061	1.30286	2.62	3.11	94.7961	2.39581	50.5006	1.22018	41.3879	99.1576	79.6691
		unconfined	4	28	B1	5	290.22	14.27	100	50	196.35	1.47808	1.2935	2.62	3.11	92.3219	3.8888	51.0003	1.98055	25.7506	100.139	255.707
		unconfined	5	28	B1	5	291.83	14.27	100	50	196.35	1.48628	1.30067	2.62	3.11	92.834	3.91037	50.7285	1.99154	25.472	99.6052	271.052
		unconfined	6	28	B1	5	292.23	14.27	100	50	196.35	1.48832	1.30245	2.62	3.11	92.9613	3.91573	50.661	1.99427	25.4033	99.4726	291.506
		unconfined	7	28	B1	7	291.83	14.35	100	50	196.35	1.48628	1.29976	2.62	3.11	91.0351	5.36843	50.9021	2.73412	18.6174	99.946	572.785
		unconfined	8	28	B1	7	292.79	14.35	100	50	196.35	1.49117	1.30404	2.62	3.11	91.3345	5.38609	50.7406	2.74312	18.4974	99.6289	618.815
		unconfined	9	28	B1	7	291.96	14.35	100	50	196.35	1.48694	1.30034	2.62	3.11	91.0756	5.37083	50.8802	2.73534	18.6011	99.9031	531.875
		unconfined	10	28	B1	9	292.82	14.56	100	50	196.35	1.49132	1.30178	2.62	3.11	89.5035	6.78615	50.9601	3.45616	14.7447	100.06	772.24
		unconfined	11	28	B1	9	293.37	14.56	100	50	196.35	1.49412	1.30423	2.62	3.11	89.6716	6.79889	50.868	3.46265	14.6905	99.879	808.039
		unconfined	12	28	B1	9	292.34	14.56	100	50	196.35	1.48888	1.29965	2.62	3.11	89.3568	6.77502	51.0405	3.45049	14.7922	100.218	797.807
		unconfined	13	28	B2	3	326.52	14.58	100	50	196.35	1.66295	1.45135	2.62	3.11	105.6	2.66885	44.8593	1.35924	33.0033	88.081	138.08
		unconfined	14	28	B2	3	325.91	14.58	100	50	196.35	1.65985	1.44864	2.62	3.11	105.402	2.66387	44.9623	1.3567	33.141	88.2833	158.539
		unconfined	15	28	B2	3	327.23	14.58	100	50	196.35	1.66657	1.4545	2.62	3.11	105.829	2.67466	44.7394	1.36219	32.8437	87.8456	112.514
		unconfined	16	28	B2	5	325.34	14.39	100	50	196.35	1.65694	1.4485	2.62	3.11	103.385	4.35482	45.1284	2.21789	20.3475	88.6094	542.1
		unconfined	17	28	B2	5	326.04	14.39	100	50	196.35	1.66051	1.45162	2.62	3.11	103.608	4.36418	45.0103	2.22266	20.2507	88.3776	598.356
		unconfined	18	28	B2	5	325.53	14.39	100	50	196.35	1.65791	1.44935	2.62	3.11	103.446	4.35736	45.0964	2.21918	20.3211	88.5465	526.76
		unconfined	19	28	B2	7	326.57	14.76	100	50	196.35	1.66321	1.44929	2.62	3.11	101.508	5.98604	45.2537	3.04867	14.8438	88.8554	833.61
		unconfined	20	28	B2	7	326.06	14.76	100	50	196.35	1.66061	1.44703	2.62	3.11	101.35	5.97669	45.3392	3.0439	14.8951	89.0233	828.492
		unconfined	21	28	B2	7	326.73	14.76	100	50	196.35	1.66402	1.45	2.62	3.11	101.558	5.98897	45.2269	3.05016	14.8277	88.8027	879.635
		unconfined	22	28	B2	9	326.37	14.33	100	50	196.35	1.66219	1.45385	2.62	3.11	99.9591	7.57889	45.2314	3.8599	11.7183	88.8116	1431.97
		unconfined	23	28	B2	9	326.99	14.33	100	50	196.35	1.66535	1.45661	2.62	3.11	100.149	7.59329	45.1273	3.86723	11.6692	88.6073	1406.39
		unconfined	24	28	B2	9	326.47	14.33	100	50	196.35	1.6627	1.4543	2.62	3.11	99.9897	7.58121	45.2146	3.86108	11.7103	88.7786	1390.63
		unconfined	25	28	B3	3	359.41	14.33	100	50	196.35	1.83046	1.60103	2.62	3.11	116.491	2.94411	39.1723	1.49942	26.125	76.9147	311.964
		unconfined	26	28	B3	3	359.15	14.33	100	50	196.35	1.82914	1.59987	2.62	3.11	116.406	2.94198	39.2163	1.49834	26.1732	77.0011	250.594
		unconfined	27	28	B3	3	359.23	14.33	100	50	196.35	1.82954	1.60023	2.62	3.11	116.432	2.94263	39.2028	1.49867	26.1584	76.9745	286.392
		unconfined	28	28	B3	5	359.01	14.29	100	50	196.35	1.82842	1.59981	2.62	3.11	114.185	4.80971	39.3967	2.44956	16.0831	77.3552	1012.6
		unconfined	29	28	B3	5	359.25	14.29	100	50	196.35	1.82965	1.60088	2.62	3.11	114.261	4.81292	39.3562	2.4512	16.0559	77.2756	1068.86
		unconfined	30	28	B3	5	359.03	14.29	100	50	196.35	1.82852	1.5999	2.62	3.11	114.191	4.80998	39.3933	2.4497	16.0809	77.3486	981.917
		unconfined	31	28	B3	7	357.83	14.23	100	50	196.35	1.82241	1.59539	2.62	3.11	111.741	6.58947	39.7349	3.35599	11.84	78.0193	1575.16
		unconfined	32	28	B3	7	358.96	14.23	100	50	196.35	1.82817	1.60043	2.62	3.11	112.094	6.61028	39.5446	3.36659	11.7462	77.6457	1718.36
		unconfined	33	28	B3	7	359.25	14.23	100	50	196.35	1.82965	1.60172	2.62	3.11	112.184	6.61562	39.4958	3.36931	11.7222	77.5498	1621.19
		unconfined	34	28	B3	9	359.13	14.42	100	50	196.35	1.82903	1.59853	2.62	3.11	109.906	8.33308	39.7813	4.244	9.37353	78.1103	2156.05
		unconfined	35	28	B3	9	358.97	14.42	100	50	196.35	1.82822	1.59781	2.62	3.11	109.857	8.32936	39.8081	4.24211	9.38403	78.163	2112.15
		unconfined	36	28	B3	9	359.08	14.42	100	50	196.35	1.82878	1.5983	2.62	3.11	109.891	8.33192	39.7896	4.24341	9.37681	78.1268	2147.94
		split tensile	37	28	B1	3	291.14	14.41	100	50	196.35	1.48276	1.29601	2.62	3.11	94.2973	2.38321	50.761	1.21376	41.8214	99.669	12.7859
		split tensile	38	28	B1	3	291.71	14.41	100	50	196.35	1.48567	1.29855	2.62	3.11	94.4819	2.38787	50.6646	1.21613	41.6604	99.4797	14.0642
		split tensile	39	28	B1	3	291.7	14.41	100	50	196.35	1.48562	1.2985	2.62	3.11	94.4787	2.38779	50.6663	1.21609	41.6632	99.483	15.3425
		split tensile	40	28	B1	5	292.57	14.27	100	50	196.35	1.49005	1.30397	2.62	3.11	93.0694	3.92029	50.6036	1.99659	25.345	99.3598	34.5201
		split tensile	41	28	B1	5	291.77	14.27	100	50	196.35	1.48597	1.3004	2.62	3.11	92.8149	3.90957	50.7386	1.99113	25.4824	99.625	30.6851
		split tensile	42	28	B1	5	292.7	14.27	100	50	196.35	1.49071	1.30455	2.62	3.11	93.1108	3.92203	50.5816	1.99747	25.3228	99.3167	40.913
		split tensile	43	28	B1	7	291.6	14.35	100	50	196.35	1.48511	1.29874	2.62	3.11	90.9633	5.3642	50.9408	2.73197	18.6462	100.022	65.2051
		split tensile	44	28	B1	7	288.4	14.35	100	50	196.35	1.46881	1.28449	2.62	3.11	89.9651	5.30534	51.4792	2.70199	19.0523	101.079	57.5339
		split tensile	45	28	B1	7	290.24	14.35	100	50	196.35	1.47818	1.29268	2.62	3.11	90.5391	5.33919	51.1696	2.71922	18.8177	100.471	70.3197
		split tensile	46	28	B1	9	293.24	14.56	100	50	196.35	1.49346	1.30365	2.62	3.11	89.6319	6.79588	50.8898	3.46111	14.7033	99.9218	111.233
		split tensile	47	28	B1	9	293.51	14.56	100	50	196.35	1.49483	1.30485	2.62	3.11	89.7144	6.80214	50.8445	3.4643	14.6767	99.833	104.84
		split tensile	48	28	B1	9	293.24	14.56	100	50	196.35	1.49346	1.30365	2.62	3.11	89.6319	6.79588	50.8898	3.46111	14.7033	99.9218	104.84
		split tensile	49	28	B2	3	326.24	14.58	100	50	196.35	1.66153	1.4501	2.62	3.11	105.509	2.66656	44.9066	1.35807	33.0665	88.1739	21.7355
		split tensile	50	28	B2	3	326.92	14.58	100	50	196.35	1.66499	1.45312	2.62	3.11	105.729	2.67212	44.7918	1.3609	32.9133	87.9484	24.6143
		split tensile	51	28	B2	3	327	14.58	100	50	196.35	1.6654	1.45348	2.62	3.11	105.755	2.67278	44.7782	1.36123	32.8953	87.9219	24.0489
		split tensile	52	28	B2	5	325.72	14.39	100	50	196.35	1.65888	1.4502	2.62	3.11	103.506	4.3599	45.0643	2.22048	20.2949	88.4836	62.6485
		split tensile	53	28	B2	5	325.75	14.39	100	50	196.35	1.65903	1.45033	2.62	3.11	103.516	4.3603	45.0593	2.22068	20.2907	88.4736	60.0918
		split tensile	54	28	B2	5	325.97	14.39	100	50	196.35	1.66015	1.45131	2.62	3.11	103.586	4.36325	45.0222	2.22218	20.2603	88.4008	70.3732
		split tensile	55	28	B2	7	326.51	14.76	100	50	196.35	1.6629	1.44903	2.62	3.11	101.489	5.98494	45.2637	3.04811	14.8498	88.8752	113.789
		split tensile	56	28	B2	7	326.08	14.76	100	50	196.35	1.66071	1.44712	2.62	3.11	101.356	5.97706	45.3358	3.04409	14.8931	89.0167	113.789
		split tensile	57	28	B2	7	326.47	14.76	100	50	196.35	1.6627	1.44885	2.62	3.11	101.477	5.98421	45.2705	3.04773	14.8538	88.8883	101.005
		split tensile	58	28	B2	9	326.58	14.33	100	50	196.35	1.66326	1.45479	2.62	3.11	100.023	7.58377	45.1961	3.86238	11.7016	88.7424	194.338
		split tensile	59	28	B2	9	326.65	14.33	100	50	196.35	1.66361	1.4551	2.62	3.11	100.045	7.58539	45.1844	3.86321	11.6961	88.7193	195.617
		split tensile	60	28	B2	9	326.77	14.33	100	50	196.35	1.66423	1.45563	2.62	3.11	100.082	7.58818	45.1642	3.86463	11.6866	88.6798	182.831
		split tensile	61	28	B3	3	358.61	14.33	100	50	196.35	1.82639	1.59747	2.62	3.11	116.231	2.93755	39.3077	1.49608	26.2737	77.1805	21.7355
		split tensile	62	28	B3	3	359.8	14.33	100	50	196.35	1.83245	1.60277	2.62	3.11	116.617	2.9473	39.1063	1.50105	26.0527	76.7851	29.4067
		split tensile	63	28	B3	3	359.75	14.33	100	50	196.35	1.83219	1.60255	2.62	3.11	116.601	2.94689	39.1148	1.50084	26.0619	76.8017	24.2921
		split tensile	64	28	B3	5	359.55	14.29	100	50	196.35	1.83117	1.60222	2.62	3.11	114.356	4.81694	39.3055	2.45325	16.0218	77.1762	131.69
		split tensile	65	28	B3	5	359.64	14.29	100	50	196.35	1.83163	1.60262	2.62	3.11	114.385	4.81815	39.2903	2.45386	16.0116	77.1464	108.676
		split tensile	66	28	B3	5	358.6	14.29	100	50	196.35	1.82633	1.59798	2.62	3.11	114.054	4.80421	39.4659	2.44677	16.1298	77.4911	108.676
		split tensile	67	28	B3	7	359.02	14.23	100	50	196.35	1.82847	1.60069	2.62	3.11	112.112	6.61138	39.5345	3.36715	11.7412	77.6258	198.173
		split tensile	68	28	B3	7	358.78	14.23	100	50	196.35	1.82725	1.59962	2.62	3.11	112.037	6.60696	39.5749	3.3649	11.7611	77.7052	190.502
		split tensile	69	28	B3	7	358.56	14.23	100	50	196.35	1.82613	1.59864	2.62	3.11	111.969	6.60291	39.612	3.36284	11.7793	77.7779	208.403
		split tensile	70	28	B3	9	359.53	14.42	100	50	196.35	1.83107	1.60031	2.62	3.11	110.029	8.34236	39.7142	4.24873	9.34731	77.9786	318.357
		split tensile	71	28	B3	9	359.23	14.42	100	50	196.35	1.82954	1.59897	2.62	3.11	109.937	8.3354	39.7645	4.24518	9.36697	78.0774	332.42
		split tensile	72	28	B3	9	358.96	14.42	100	50	196.35	1.82817	1.59777	2.62	3.11	109.854	8.32913	39.8098	4.24199	9.38469	78.1663	322.192

## Sheet: water content 20%
		Test	specimen number	curing time, days	Point compaction	Cement, %	Specimen weight, g	water content of compaction, %	Specimen height, mm	diameter of specimen, mm	specimen volume, cm3	unit weight, g/cm3	dry unit weight, g/cm3	specific gravity, gs soil	Gs specific gravity cement	soil volume in the specimen, cm3	cement volume, cm3	porosity, %	Civ, %	η/Civ	Voids volume, cm3	qu (Kpa) OR qt (kPa)
		unconfined	1	28	C1	3	303.72	19.3	100	50	196.35	1.54683	1.29659	2.62	3.11	94.3397	2.38428	50.7389	1.2143	41.7844	99.6256	112.514
		unconfined	2	28	C1	3	303.24	19.3	100	50	196.35	1.54439	1.29454	2.62	3.11	94.1906	2.38051	50.8167	1.21238	41.9148	99.7784	97.1685
		unconfined	3	28	C1	3	303.64	19.3	100	50	196.35	1.54643	1.29625	2.62	3.11	94.3148	2.38365	50.7519	1.21398	41.8061	99.6511	138.08
		unconfined	4	28	C1	5	304.36	18.96	100	50	196.35	1.55009	1.30304	2.62	3.11	93.0028	3.91748	50.6389	1.99516	25.3809	99.4293	429.591
		unconfined	5	28	C1	5	304.68	18.96	100	50	196.35	1.55172	1.30441	2.62	3.11	93.1006	3.9216	50.587	1.99725	25.3283	99.3274	501.188
		unconfined	6	28	C1	5	304.57	18.96	100	50	196.35	1.55116	1.30394	2.62	3.11	93.067	3.92018	50.6048	1.99653	25.3464	99.3624	444.931
		unconfined	7	28	C1	7	303.95	19.1	100	50	196.35	1.548	1.29975	2.62	3.11	91.0344	5.36839	50.9025	2.7341	18.6176	99.9468	695.525
		unconfined	8	28	C1	7	304.02	19.1	100	50	196.35	1.54836	1.30005	2.62	3.11	91.0553	5.36963	50.8912	2.73473	18.6092	99.9246	680.185
		unconfined	9	28	C1	7	304.99	19.1	100	50	196.35	1.5533	1.3042	2.62	3.11	91.3458	5.38676	50.7345	2.74345	18.4929	99.6169	654.613
		unconfined	10	28	C1	9	304.45	18.98	100	50	196.35	1.55055	1.3032	2.62	3.11	89.6013	6.79356	50.9065	3.45993	14.7131	99.9547	920.547
		unconfined	11	28	C1	9	304.27	18.98	100	50	196.35	1.54963	1.30243	2.62	3.11	89.5483	6.78955	50.9355	3.45789	14.7302	100.012	869.409
		unconfined	12	28	C1	9	303.32	18.98	100	50	196.35	1.5448	1.29837	2.62	3.11	89.2687	6.76835	51.0887	3.44709	14.8208	100.312	941.006
		unconfined	13	28	C2	3	340.19	19.2	100	50	196.35	1.73257	1.4535	2.62	3.11	105.756	2.67282	44.7774	1.36125	32.8943	87.9203	225.022
		unconfined	14	28	C2	3	340.1	19.2	100	50	196.35	1.73212	1.45312	2.62	3.11	105.728	2.67211	44.792	1.36089	32.9137	87.949	225.022
		unconfined	15	28	C2	3	339.58	19.2	100	50	196.35	1.72947	1.45089	2.62	3.11	105.567	2.66802	44.8765	1.35881	33.0262	88.1147	255.707
		unconfined	16	28	C2	5	340.19	19.22	100	50	196.35	1.73257	1.45326	2.62	3.11	103.725	4.36911	44.9483	2.22517	20.2	88.2558	859.177
		unconfined	17	28	C2	5	340.47	19.22	100	50	196.35	1.734	1.45445	2.62	3.11	103.81	4.3727	44.903	2.227	20.163	88.1668	741.555
		unconfined	18	28	C2	5	340.28	19.22	100	50	196.35	1.73303	1.45364	2.62	3.11	103.752	4.37026	44.9338	2.22576	20.1881	88.2272	808.039
		unconfined	19	28	C2	7	340.54	19.97	100	50	196.35	1.73436	1.44566	2.62	3.11	101.254	5.97103	45.391	3.04102	14.9262	89.1249	1155.8
		unconfined	20	28	C2	7	340.26	19.97	100	50	196.35	1.73293	1.44447	2.62	3.11	101.17	5.96612	45.4359	3.03852	14.9533	89.2131	1293.88
		unconfined	21	28	C2	7	339.82	19.97	100	50	196.35	1.73069	1.4426	2.62	3.11	101.04	5.95841	45.5064	3.03459	14.9959	89.3516	1181.37
		unconfined	22	28	C2	9	340.24	19.31	100	50	196.35	1.73283	1.45237	2.62	3.11	99.8575	7.57119	45.287	3.85598	11.7446	88.9208	1687.67
		unconfined	23	28	C2	9	340.64	19.31	100	50	196.35	1.73487	1.45408	2.62	3.11	99.9749	7.58009	45.2227	3.86051	11.7142	88.7945	1718.36
		unconfined	24	28	C2	9	339.78	19.31	100	50	196.35	1.73049	1.45041	2.62	3.11	99.7225	7.56095	45.361	3.85076	11.7797	89.0661	1662.1
		unconfined	25	28	C3	3	373.16	19	100	50	196.35	1.90049	1.59705	2.62	3.11	116.201	2.93678	39.3237	1.49569	26.2913	77.2118	485.843
		unconfined	26	28	C3	3	374.2	19	100	50	196.35	1.90578	1.6015	2.62	3.11	116.525	2.94497	39.1546	1.49986	26.1055	76.8798	501.188
		unconfined	27	28	C3	3	374.02	19	100	50	196.35	1.90487	1.60073	2.62	3.11	116.469	2.94355	39.1838	1.49914	26.1376	76.9373	480.729
		unconfined	28	28	C3	5	374.66	19.1	100	50	196.35	1.90813	1.60212	2.62	3.11	114.35	4.81666	39.3091	2.4531	16.0242	77.1832	1498.45
		unconfined	29	28	C3	5	375.02	19.1	100	50	196.35	1.90996	1.60366	2.62	3.11	114.46	4.82129	39.2508	2.45546	15.9851	77.0687	1503.56
		unconfined	30	28	C3	5	374.7	19.1	100	50	196.35	1.90833	1.60229	2.62	3.11	114.362	4.81717	39.3026	2.45337	16.0199	77.1705	1457.53
		unconfined	31	28	C3	7	374.76	19.53	100	50	196.35	1.90864	1.59678	2.62	3.11	111.838	6.59523	39.6822	3.35892	11.814	77.9158	2004.75
		unconfined	32	28	C3	7	374.82	19.53	100	50	196.35	1.90894	1.59704	2.62	3.11	111.856	6.59629	39.6725	3.35946	11.8092	77.8969	2071.23
		unconfined	33	28	C3	7	375.77	19.53	100	50	196.35	1.91378	1.60109	2.62	3.11	112.14	6.61301	39.5196	3.36798	11.7339	77.5966	2050.78
		unconfined	34	28	C3	9	373.62	19.08	100	50	196.35	1.90283	1.59794	2.62	3.11	109.866	8.33004	39.8032	4.24245	9.38213	78.1535	2557.08
		unconfined	35	28	C3	9	373.9	19.08	100	50	196.35	1.90426	1.59914	2.62	3.11	109.948	8.33628	39.7581	4.24563	9.36447	78.0649	2557.08
		unconfined	36	28	C3	9	373.18	19.08	100	50	196.35	1.90059	1.59606	2.62	3.11	109.737	8.32023	39.8741	4.23746	9.40992	78.2927	2577.54
		split tensile	37	28	C1	3	303.74	19.3	100	50	196.35	1.54694	1.29668	2.62	3.11	94.3459	2.38443	50.7356	1.21438	41.779	99.6192	16.6209
		split tensile	38	28	C1	3	303.72	19.3	100	50	196.35	1.54683	1.29659	2.62	3.11	94.3397	2.38428	50.7389	1.2143	41.7844	99.6256	17.8992
		split tensile	39	28	C1	3	303.17	19.3	100	50	196.35	1.54403	1.29424	2.62	3.11	94.1688	2.37996	50.8281	1.2121	41.9338	99.8007	17.3988
		split tensile	40	28	C1	5	304.07	18.96	100	50	196.35	1.54862	1.3018	2.62	3.11	92.9142	3.91375	50.6859	1.99326	25.4287	99.5216	35.7997
		split tensile	41	28	C1	5	304.25	18.96	100	50	196.35	1.54953	1.30257	2.62	3.11	92.9692	3.91607	50.6567	1.99444	25.399	99.4643	40.913
		split tensile	42	28	C1	5	304.31	18.96	100	50	196.35	1.54984	1.30282	2.62	3.11	92.9875	3.91684	50.647	1.99483	25.3891	99.4452	44.7493
		split tensile	43	28	C1	7	304.52	19.1	100	50	196.35	1.55091	1.30219	2.62	3.11	91.2051	5.37846	50.8104	2.73923	18.5492	99.766	90.7769
		split tensile	44	28	C1	7	304.09	19.1	100	50	196.35	1.54872	1.30035	2.62	3.11	91.0763	5.37087	50.8799	2.73536	18.6008	99.9024	85.6088
		split tensile	45	28	C1	7	304.16	19.1	100	50	196.35	1.54907	1.30065	2.62	3.11	91.0973	5.3721	50.8686	2.73599	18.5924	99.8802	90.7769
		split tensile	46	28	C1	9	303.69	18.98	100	50	196.35	1.54668	1.29995	2.62	3.11	89.3776	6.7766	51.0291	3.4513	14.7855	100.195	112.511
		split tensile	47	28	C1	9	304.05	18.98	100	50	196.35	1.54851	1.30149	2.62	3.11	89.4836	6.78464	50.971	3.45539	14.7512	100.081	113.789
		split tensile	48	28	C1	9	303.45	18.98	100	50	196.35	1.54546	1.29892	2.62	3.11	89.307	6.77125	51.0678	3.44857	14.8084	100.271	116.347
		split tensile	49	28	C2	3	340.49	19.2	100	50	196.35	1.7341	1.45478	2.62	3.11	105.85	2.67517	44.7287	1.36245	32.8295	87.8247	26.8488
		split tensile	50	28	C2	3	340.28	19.2	100	50	196.35	1.73303	1.45389	2.62	3.11	105.784	2.67352	44.7628	1.36161	32.8748	87.8916	30.6851
		split tensile	51	28	C2	3	340.17	19.2	100	50	196.35	1.73247	1.45342	2.62	3.11	105.75	2.67266	44.7807	1.36117	32.8986	87.9267	29.5392
		split tensile	52	28	C2	5	340.08	19.22	100	50	196.35	1.73201	1.45279	2.62	3.11	103.691	4.36769	44.9661	2.22445	20.2145	88.2908	86.8349
		split tensile	53	28	C2	5	340.14	19.22	100	50	196.35	1.73232	1.45304	2.62	3.11	103.709	4.36847	44.9564	2.22484	20.2066	88.2717	89.4973
		split tensile	54	28	C2	5	340.25	19.22	100	50	196.35	1.73288	1.45351	2.62	3.11	103.743	4.36988	44.9386	2.22556	20.192	88.2368	86.9406
		split tensile	55	28	C2	7	340.46	19.97	100	50	196.35	1.73395	1.44532	2.62	3.11	101.23	5.96963	45.4038	3.04031	14.9339	89.1501	132.968
		split tensile	56	28	C2	7	340.48	19.97	100	50	196.35	1.73405	1.4454	2.62	3.11	101.236	5.96998	45.4006	3.04049	14.932	89.1438	163.653
		split tensile	57	28	C2	7	339.74	19.97	100	50	196.35	1.73028	1.44226	2.62	3.11	101.016	5.957	45.5192	3.03388	15.0037	89.3768	138.083
		split tensile	58	28	C2	9	339.19	19.31	100	50	196.35	1.72748	1.44789	2.62	3.11	99.5493	7.54782	45.4559	3.84408	11.8249	89.2524	219.909
		split tensile	59	28	C2	9	338.49	19.31	100	50	196.35	1.72392	1.4449	2.62	3.11	99.3439	7.53225	45.5684	3.83614	11.8787	89.4734	208.403
		split tensile	60	28	C2	9	340.63	19.31	100	50	196.35	1.73481	1.45404	2.62	3.11	99.972	7.57987	45.2243	3.8604	11.7149	88.7977	202.01
		split tensile	61	28	C3	3	373.77	19	100	50	196.35	1.90359	1.59966	2.62	3.11	116.391	2.94158	39.2245	1.49814	26.1822	77.0171	58.8122
		split tensile	62	28	C3	3	374.43	19	100	50	196.35	1.90696	1.60248	2.62	3.11	116.596	2.94678	39.1172	1.50078	26.0645	76.8064	62.6485
		split tensile	63	28	C3	3	374.77	19	100	50	196.35	1.90869	1.60394	2.62	3.11	116.702	2.94945	39.0619	1.50214	26.0041	76.6978	61.3701
		split tensile	64	28	C3	5	374.99	19.1	100	50	196.35	1.90981	1.60353	2.62	3.11	114.45	4.8209	39.2556	2.45526	15.9883	77.0782	193.06
		split tensile	65	28	C3	5	374.99	19.1	100	50	196.35	1.90981	1.60353	2.62	3.11	114.45	4.8209	39.2556	2.45526	15.9883	77.0782	216.074
		split tensile	66	28	C3	5	375.1	19.1	100	50	196.35	1.91037	1.604	2.62	3.11	114.484	4.82232	39.2378	2.45599	15.9764	77.0432	177.718
		split tensile	67	28	C3	7	372.61	19.53	100	50	196.35	1.89769	1.58762	2.62	3.11	111.197	6.5574	40.0283	3.33965	11.9857	78.5953	269.771
		split tensile	68	28	C3	7	374.72	19.53	100	50	196.35	1.90843	1.59661	2.62	3.11	111.827	6.59453	39.6886	3.35857	11.8171	77.9285	262.1
		split tensile	69	28	C3	7	374.52	19.53	100	50	196.35	1.90741	1.59576	2.62	3.11	111.767	6.59101	39.7208	3.35677	11.833	77.9917	249.321
		split tensile	70	28	C3	9	375.27	19.08	100	50	196.35	1.91123	1.605	2.62	3.11	110.351	8.36682	39.5374	4.26119	9.27849	77.6315	392.512
		split tensile	71	28	C3	9	374.69	19.08	100	50	196.35	1.90828	1.60252	2.62	3.11	110.181	8.35389	39.6308	4.2546	9.31481	77.815	419.361
		split tensile	72	28	C3	9	374.18	19.08	100	50	196.35	1.90568	1.60034	2.62	3.11	110.031	8.34252	39.713	4.24881	9.34685	77.9763	401.082

## Sheet: water content 24%
		Test	specimen number	curing time, days	Point compaction	Cement, %	Specimen weight, g	water content of compaction, %	Specimen height, mm	diameter of specimen, mm	specimen volume, cm3	unit weight, g/cm3	dry unit weight, g/cm3	specific gravity, gs soil	Gs specific gravity cement	soil volume in the specimen, cm3	cement volume, cm3	porosity, %	Civ, %	η/Civ	Voids volume, cm3	qu (Kpa) OR qt (kPa)
		unconfined	1	28	D1	3	315.59	24.13	100	50	196.35	1.60729	1.29484	2.62	3.11	94.2124	2.38106	50.8054	1.21266	41.8957	99.7561	291.506
		unconfined	2	28	D1	3	316.52	24.13	100	50	196.35	1.61202	1.29866	2.62	3.11	94.49	2.38808	50.6604	1.21624	41.6534	99.4715	255.707
		unconfined	3	28	D1	3	316.31	24.13	100	50	196.35	1.61095	1.2978	2.62	3.11	94.4273	2.38649	50.6931	1.21543	41.708	99.5357	311.964
		unconfined	4	28	D1	5	316.35	24	100	50	196.35	1.61116	1.29932	2.62	3.11	92.7375	3.90631	50.7797	1.98947	25.5243	99.7057	746.668
		unconfined	5	28	D1	5	315.87	24	100	50	196.35	1.60871	1.29735	2.62	3.11	92.5968	3.90038	50.8544	1.98645	25.6007	99.8523	634.155
		unconfined	6	28	D1	5	316.22	24	100	50	196.35	1.6105	1.29879	2.62	3.11	92.6994	3.9047	50.7999	1.98865	25.5449	99.7454	649.5
		unconfined	7	28	D1	7	315.93	23.8	100	50	196.35	1.60902	1.29969	2.62	3.11	91.0301	5.36814	50.9048	2.73397	18.6193	99.9513	874.522
		unconfined	8	28	D1	7	315.25	23.8	100	50	196.35	1.60556	1.29689	2.62	3.11	90.8342	5.35659	51.0104	2.72809	18.6982	100.159	889.862
		unconfined	9	28	D1	7	316.47	23.8	100	50	196.35	1.61177	1.30191	2.62	3.11	91.1857	5.37732	50.8208	2.73865	18.5569	99.7865	956.346
		unconfined	10	28	D1	9	315.94	23.95	100	50	196.35	1.60907	1.29816	2.62	3.11	89.2545	6.76727	51.0965	3.44654	14.8254	100.328	1166.03
		unconfined	11	28	D1	9	315.83	23.95	100	50	196.35	1.60851	1.29771	2.62	3.11	89.2235	6.76492	51.1135	3.44534	14.8355	100.361	1166.03
		unconfined	12	28	D1	9	315.64	23.95	100	50	196.35	1.60754	1.29693	2.62	3.11	89.1698	6.76085	51.1429	3.44327	14.853	100.419	1140.46
		unconfined	13	28	D2	3	352.74	24.12	100	50	196.35	1.79649	1.44738	2.62	3.11	105.311	2.66156	45.0099	1.35552	33.2049	88.3768	470.503
		unconfined	14	28	D2	3	352.15	24.12	100	50	196.35	1.79349	1.44496	2.62	3.11	105.135	2.65711	45.1019	1.35326	33.3285	88.5574	495.652
		unconfined	15	28	D2	3	352.03	24.12	100	50	196.35	1.79287	1.44447	2.62	3.11	105.099	2.6562	45.1206	1.35279	33.3537	88.5941	465.389
		unconfined	16	28	D2	5	352.31	24.09	100	50	196.35	1.7943	1.44597	2.62	3.11	103.204	4.34719	45.2245	2.21401	20.4266	88.7981	1181.37
		unconfined	17	28	D2	5	353.33	24.09	100	50	196.35	1.79949	1.45015	2.62	3.11	103.503	4.35977	45.0659	2.22042	20.2962	88.4867	1186.49
		unconfined	18	28	D2	5	353.28	24.09	100	50	196.35	1.79924	1.44995	2.62	3.11	103.488	4.35916	45.0737	2.2201	20.3025	88.502	1160.91
		unconfined	19	28	D2	7	353.93	24	100	50	196.35	1.80255	1.45367	2.62	3.11	101.815	6.00412	45.0883	3.05787	14.745	88.5307	1416.62
		unconfined	20	28	D2	7	353.77	24	100	50	196.35	1.80174	1.45301	2.62	3.11	101.769	6.00141	45.1131	3.05649	14.7598	88.5794	1457.53
		unconfined	21	28	D2	7	353.19	24	100	50	196.35	1.79878	1.45063	2.62	3.11	101.602	5.99157	45.2031	3.05148	14.8135	88.7561	1370.6
		unconfined	22	28	D2	9	353.3	24.3	100	50	196.35	1.79934	1.44758	2.62	3.11	99.5279	7.5462	45.4676	3.84325	11.8305	89.2755	2061.01
		unconfined	23	28	D2	9	353.26	24.3	100	50	196.35	1.79914	1.44742	2.62	3.11	99.5166	7.54534	45.4738	3.84281	11.8335	89.2876	1984.29
		unconfined	24	28	D2	9	352.4	24.3	100	50	196.35	1.79476	1.44389	2.62	3.11	99.2743	7.52697	45.6065	3.83346	11.897	89.5482	1933.15
		unconfined	25	28	D3	3	389.34	23.7	100	50	196.35	1.98289	1.60298	2.62	3.11	116.633	2.9477	39.0981	1.50125	26.0437	76.769	705.752
		unconfined	26	28	D3	3	388.18	23.7	100	50	196.35	1.97698	1.59821	2.62	3.11	116.285	2.93892	39.2796	1.49678	26.2428	77.1253	623.928
		unconfined	27	28	D3	3	387.57	23.7	100	50	196.35	1.97388	1.5957	2.62	3.11	116.103	2.9343	39.375	1.49443	26.3479	77.3126	721.097
		unconfined	28	28	D3	5	389.99	23.8	100	50	196.35	1.9862	1.60436	2.62	3.11	114.51	4.8234	39.2242	2.45654	15.9673	77.0165	1570.05
		unconfined	29	28	D3	5	388.25	23.8	100	50	196.35	1.97734	1.59721	2.62	3.11	113.999	4.80188	39.4953	2.44558	16.1497	77.5489	1708.13
		unconfined	30	28	D3	5	388.66	23.8	100	50	196.35	1.97943	1.59889	2.62	3.11	114.119	4.80695	39.4314	2.44816	16.1066	77.4234	1610.96
		unconfined	31	28	D3	7	389.75	23.96	100	50	196.35	1.98498	1.60131	2.62	3.11	112.155	6.61391	39.5114	3.36844	11.7299	77.5804	2434.34
		unconfined	32	28	D3	7	396.46	23.96	100	50	196.35	2.01915	1.62888	2.62	3.11	114.086	6.72778	38.47	3.42643	11.2274	75.5357	2526.39
		unconfined	33	28	D3	7	388.03	23.96	100	50	196.35	1.97622	1.59424	2.62	3.11	111.66	6.58472	39.7783	3.35357	11.8615	78.1045	2071.23
		unconfined	34	28	D3	9	388.68	24	100	50	196.35	1.97953	1.5964	2.62	3.11	109.76	8.32197	39.8615	4.23834	9.40498	78.2679	2949.39
		unconfined	35	28	D3	9	388.32	24	100	50	196.35	1.9777	1.59492	2.62	3.11	109.658	8.31426	39.9172	4.23442	9.42685	78.3773	2930.41
		unconfined	36	28	D3	9	389.31	24	100	50	196.35	1.98274	1.59898	2.62	3.11	109.938	8.33546	39.764	4.24521	9.36679	78.0765	2996.9
		split tensile	37	28	D1	3	315.77	24.13	100	50	196.35	1.6082	1.29558	2.62	3.11	94.2661	2.38242	50.7773	1.21335	41.8487	99.701	25.5705
		split tensile	38	28	D1	3	316.66	24.13	100	50	196.35	1.61274	1.29923	2.62	3.11	94.5318	2.38913	50.6386	1.21677	41.617	99.4286	25.5705
		split tensile	39	28	D1	3	315.86	24.13	100	50	196.35	1.60866	1.29595	2.62	3.11	94.293	2.3831	50.7633	1.2137	41.8252	99.6735	21.7355
		split tensile	40	28	D1	5	316.14	24	100	50	196.35	1.61009	1.29846	2.62	3.11	92.676	3.90371	50.8124	1.98815	25.5577	99.7698	81.826
		split tensile	41	28	D1	5	316.14	24	100	50	196.35	1.61009	1.29846	2.62	3.11	92.676	3.90371	50.8124	1.98815	25.5577	99.7698	90.7769
		split tensile	42	28	D1	5	316.46	24	100	50	196.35	1.61172	1.29977	2.62	3.11	92.7698	3.90767	50.7626	1.99016	25.5068	99.6721	86.9406
		split tensile	43	28	D1	7	315.74	23.8	100	50	196.35	1.60805	1.29891	2.62	3.11	90.9754	5.36491	50.9343	2.73233	18.6413	100.009	120.182
		split tensile	44	28	D1	7	316.33	23.8	100	50	196.35	1.61106	1.30134	2.62	3.11	91.1454	5.37494	50.8426	2.73743	18.5731	99.8292	118.904
		split tensile	45	28	D1	7	316.51	23.8	100	50	196.35	1.61197	1.30208	2.62	3.11	91.1972	5.378	50.8146	2.73899	18.5523	99.7743	139.361
		split tensile	46	28	D1	9	315.85	23.95	100	50	196.35	1.60861	1.29779	2.62	3.11	89.2291	6.76535	51.1104	3.44556	14.8337	100.355	163.653
		split tensile	47	28	D1	9	315.76	23.95	100	50	196.35	1.60815	1.29742	2.62	3.11	89.2037	6.76342	51.1244	3.44458	14.842	100.382	180.274
		split tensile	48	28	D1	9	315.64	23.95	100	50	196.35	1.60754	1.29693	2.62	3.11	89.1698	6.76085	51.1429	3.44327	14.853	100.419	162.375
		split tensile	49	28	D2	3	352.53	24.12	100	50	196.35	1.79542	1.44652	2.62	3.11	105.248	2.65998	45.0427	1.35472	33.2488	88.4411	46.0276
		split tensile	50	28	D2	3	352.47	24.12	100	50	196.35	1.79511	1.44627	2.62	3.11	105.231	2.65952	45.052	1.35448	33.2614	88.4595	42.1824
		split tensile	51	28	D2	3	352.55	24.12	100	50	196.35	1.79552	1.4466	2.62	3.11	105.254	2.66013	45.0396	1.35479	33.2446	88.435	44.7493
		split tensile	52	28	D2	5	352.53	24.09	100	50	196.35	1.79542	1.44687	2.62	3.11	103.269	4.3499	45.1903	2.21539	20.3984	88.7309	154.704
		split tensile	53	28	D2	5	352.55	24.09	100	50	196.35	1.79552	1.44695	2.62	3.11	103.275	4.35015	45.1872	2.21551	20.3958	88.7248	145.754
		split tensile	54	28	D2	5	353.39	24.09	100	50	196.35	1.7998	1.4504	2.62	3.11	103.521	4.36052	45.0566	2.22079	20.2885	88.4684	150.867
		split tensile	55	28	D2	7	351.77	24	100	50	196.35	1.79155	1.4448	2.62	3.11	101.193	5.96748	45.4234	3.03921	14.9458	89.1887	223.745
		split tensile	56	28	D2	7	353.75	24	100	50	196.35	1.80163	1.45293	2.62	3.11	101.763	6.00107	45.1162	3.05632	14.7616	88.5855	227.421
		split tensile	57	28	D2	7	353.25	24	100	50	196.35	1.79909	1.45088	2.62	3.11	101.619	5.99259	45.1938	3.052	14.8079	88.7378	222.466
		split tensile	58	28	D2	9	352.31	24.3	100	50	196.35	1.7943	1.44352	2.62	3.11	99.249	7.52505	45.6204	3.83248	11.9036	89.5755	267.215
		split tensile	59	28	D2	9	352.53	24.3	100	50	196.35	1.79542	1.44443	2.62	3.11	99.311	7.52975	45.5865	3.83487	11.8874	89.5088	270.785
		split tensile	60	28	D2	9	353.08	24.3	100	50	196.35	1.79822	1.44668	2.62	3.11	99.4659	7.5415	45.5016	3.84085	11.8467	89.3421	287.672
		split tensile	61	28	D3	3	388.12	23.7	100	50	196.35	1.97668	1.59796	2.62	3.11	116.267	2.93846	39.289	1.49655	26.2531	77.1437	89.4973
		split tensile	62	28	D3	3	388.69	23.7	100	50	196.35	1.97958	1.60031	2.62	3.11	116.438	2.94278	39.1998	1.49874	26.1551	76.9687	72.8764
		split tensile	63	28	D3	3	387.74	23.7	100	50	196.35	1.97474	1.5964	2.62	3.11	116.154	2.93558	39.3484	1.49508	26.3186	77.2604	80.5477
		split tensile	64	28	D3	5	391.92	23.8	100	50	196.35	1.99603	1.6123	2.62	3.11	115.076	4.84727	38.9234	2.46869	15.7668	76.4259	287.672
		split tensile	65	28	D3	5	389.31	23.8	100	50	196.35	1.98274	1.60157	2.62	3.11	114.31	4.81499	39.3301	2.45225	16.0384	77.2245	250.594
		split tensile	66	28	D3	5	389.32	23.8	100	50	196.35	1.98279	1.60161	2.62	3.11	114.313	4.81511	39.3286	2.45232	16.0373	77.2215	263.38
		split tensile	67	28	D3	7	388.15	23.96	100	50	196.35	1.97683	1.59473	2.62	3.11	111.695	6.58676	39.7597	3.35461	11.8523	78.068	415.526
		split tensile	68	28	D3	7	388.39	23.96	100	50	196.35	1.97805	1.59572	2.62	3.11	111.764	6.59083	39.7224	3.35668	11.8338	77.9948	396.135
		split tensile	69	28	D3	7	389.14	23.96	100	50	196.35	1.98187	1.5988	2.62	3.11	111.98	6.60356	39.606	3.36317	11.7764	77.7663	406.576
		split tensile	70	28	D3	9	388.95	24	100	50	196.35	1.98091	1.5975	2.62	3.11	109.836	8.32775	39.8197	4.24129	9.3886	78.1859	499.909
		split tensile	71	28	D3	9	387.82	24	100	50	196.35	1.97515	1.59286	2.62	3.11	109.517	8.30356	39.9946	4.22897	9.4573	78.5292	511.74
		split tensile	72	28	D3	9	387.38	24	100	50	196.35	1.97291	1.59106	2.62	3.11	109.393	8.29414	40.0627	4.22417	9.48415	78.6629	533.151

## Sheet: water content 28.7 %
		Test	specimen number	curing time, days	Point compaction	Cement, %	Specimen weight, g	water content of compaction, %	Specimen height, mm	diameter of specimen, mm	specimen volume, cm3	unit weight, g/cm3	dry unit weight, g/cm3	specific gravity, gs soil	Gs specific gravity cement	soil volume in the specimen, cm3	cement volume, cm3	porosity, %	Civ, %	η/Civ	Voids volume, cm3	qu (Kpa) OR qt (kPa)
		unconfined	1	28	E1	3	327.92	28.66	100	50	196.35	1.67008	1.29806	2.62	3.11	94.4465	2.38698	50.6831	1.21568	41.6913	99.5161	281.279
		unconfined	2	28	E1	3	327.28	28.66	100	50	196.35	1.66682	1.29553	2.62	3.11	94.2622	2.38232	50.7794	1.2133	41.8521	99.7051	230.136
		unconfined	3	28	E1	3	328.42	28.66	100	50	196.35	1.67263	1.30004	2.62	3.11	94.5905	2.39062	50.6079	1.21753	41.566	99.3684	291.506
		unconfined	4	28	E1	5	328.56	29.11	100	50	196.35	1.67334	1.29606	2.62	3.11	92.5048	3.8965	50.9032	1.98447	25.6507	99.9482	695.525
		unconfined	5	28	E1	5	327.77	29.11	100	50	196.35	1.66932	1.29294	2.62	3.11	92.2824	3.88714	51.0213	1.9797	25.7722	100.18	675.067
		unconfined	6	28	E1	5	328.29	29.11	100	50	196.35	1.67197	1.29499	2.62	3.11	92.4288	3.8933	50.9436	1.98284	25.6922	100.027	685.298
		unconfined	7	28	E1	7	328.4	28.55	100	50	196.35	1.67253	1.30107	2.62	3.11	91.1268	5.37384	50.8526	2.73688	18.5805	99.8489	930.779
		unconfined	8	28	E1	7	328.24	28.55	100	50	196.35	1.67171	1.30044	2.62	3.11	91.0824	5.37122	50.8766	2.73554	18.5984	99.8959	951.232
		unconfined	9	28	E1	7	328.02	28.55	100	50	196.35	1.67059	1.29957	2.62	3.11	91.0213	5.36762	50.9095	2.73371	18.6229	99.9606	956.346
		unconfined	10	28	E1	9	328.57	28.69	100	50	196.35	1.67339	1.30033	2.62	3.11	89.4037	6.77858	51.0148	3.4523	14.777	100.167	1135.34
		unconfined	11	28	E1	9	328.53	28.69	100	50	196.35	1.67319	1.30017	2.62	3.11	89.3928	6.77775	51.0207	3.45188	14.7806	100.179	1176.25
		unconfined	12	28	E1	9	328.65	28.69	100	50	196.35	1.6738	1.30065	2.62	3.11	89.4254	6.78023	51.0029	3.45314	14.77	100.144	1120
		unconfined	13	28	E2	3	347.07	29.33	100	50	196.35	1.76761	1.36675	2.62	3.11	99.4442	2.51328	48.0735	1.28	37.5573	94.3921	444.931
		unconfined	14	28	E2	3	347.71	29.33	100	50	196.35	1.77087	1.36927	2.62	3.11	99.6275	2.51792	47.9777	1.28236	37.4135	94.2041	485.843
		unconfined	15	28	E2	3	346.75	29.33	100	50	196.35	1.76598	1.36549	2.62	3.11	99.3525	2.51097	48.1214	1.27882	37.6294	94.4861	450.044
		unconfined	16	28	E2	5	347.57	29	100	50	196.35	1.77016	1.37222	2.62	3.11	97.9404	4.12546	48.0183	2.10108	22.8541	94.2837	823.379
		unconfined	17	28	E2	5	348.31	29	100	50	196.35	1.77393	1.37514	2.62	3.11	98.1489	4.13425	47.9076	2.10556	22.753	94.0663	797.807
		unconfined	18	28	E2	5	347.64	29	100	50	196.35	1.77052	1.37249	2.62	3.11	97.9601	4.1263	48.0078	2.10151	22.8445	94.2631	828.492
		unconfined	19	28	E2	7	348.79	28.65	100	50	196.35	1.77637	1.38078	2.62	3.11	96.7095	5.70306	47.8417	2.90455	16.4713	93.937	1109.13
		unconfined	20	28	E2	7	348.49	28.65	100	50	196.35	1.77484	1.37959	2.62	3.11	96.6263	5.69816	47.8866	2.90205	16.501	94.0251	1186.49
		unconfined	21	28	E2	7	348.72	28.65	100	50	196.35	1.77602	1.3805	2.62	3.11	96.6901	5.70192	47.8522	2.90396	16.4782	93.9575	1135.34
		unconfined	22	28	E2	9	349.72	28.6	100	50	196.35	1.78111	1.385	2.62	3.11	95.2252	7.21997	47.8251	3.6771	13.0062	93.9044	1488.22
		unconfined	23	28	E2	9	349.02	28.6	100	50	196.35	1.77754	1.38223	2.62	3.11	95.0346	7.20551	47.9296	3.66974	13.0608	94.1095	1258.08
		unconfined	24	28	E2	9	349.79	28.6	100	50	196.35	1.78147	1.38528	2.62	3.11	95.2442	7.22141	47.8147	3.67783	13.0008	93.8839	1293.82
		unconfined	25	28	E3	3	364.93	28.6	100	50	196.35	1.85857	1.44524	2.62	3.11	105.155	2.65762	45.0915	1.35351	33.3144	88.5369	593.243
		unconfined	26	28	E3	3	366.61	28.6	100	50	196.35	1.86713	1.45189	2.62	3.11	105.639	2.66985	44.8387	1.35974	32.9758	88.0406	475.193
		unconfined	27	28	E3	3	366.97	28.6	100	50	196.35	1.86896	1.45331	2.62	3.11	105.743	2.67247	44.7845	1.36108	32.9037	87.9342	547.213
		unconfined	28	28	E3	5	368.76	29.3	100	50	196.35	1.87808	1.4525	2.62	3.11	103.67	4.36682	44.9771	2.224	20.2235	88.3123	920.547
		unconfined	29	28	E3	5	369.22	29.3	100	50	196.35	1.88042	1.45431	2.62	3.11	103.8	4.37227	44.9085	2.22678	20.1675	88.1776	1043.29
		unconfined	30	28	E3	5	368.61	29.3	100	50	196.35	1.87732	1.45191	2.62	3.11	103.628	4.36505	44.9995	2.2231	20.2418	88.3563	976.804
		unconfined	31	28	E3	7	368.58	29.4	100	50	196.35	1.87716	1.45067	2.62	3.11	101.604	5.99172	45.2018	3.05156	14.8127	88.7534	1447.31
		unconfined	32	28	E3	7	368.53	29.4	100	50	196.35	1.87691	1.45047	2.62	3.11	101.591	5.99091	45.2092	3.05114	14.8171	88.768	1442.19
		unconfined	33	28	E3	7	367.54	29.4	100	50	196.35	1.87187	1.44657	2.62	3.11	101.318	5.97481	45.3564	3.04295	14.9054	89.057	1420.89
		unconfined	34	28	E3	9	368.26	29	100	50	196.35	1.87553	1.4539	2.62	3.11	99.9625	7.57915	45.2295	3.86003	11.7174	88.8079	1718.36
		unconfined	35	28	E3	9	368.33	29	100	50	196.35	1.87589	1.45418	2.62	3.11	99.9815	7.58059	45.2191	3.86076	11.7125	88.7875	1800.19
		unconfined	36	28	E3	9	368.21	29	100	50	196.35	1.87528	1.4537	2.62	3.11	99.9489	7.57812	45.2369	3.8595	11.7209	88.8225	1737.97
		split tensile	37	28	E1	3	327.92	28.66	100	50	196.35	1.67008	1.29806	2.62	3.11	94.4465	2.38698	50.6831	1.21568	41.6913	99.5161	26.8488
		split tensile	38	28	E1	3	327.98	28.66	100	50	196.35	1.67039	1.2983	2.62	3.11	94.4638	2.38741	50.6741	1.2159	41.6762	99.4984	25.5705
		split tensile	39	28	E1	3	327.34	28.66	100	50	196.35	1.66713	1.29576	2.62	3.11	94.2794	2.38275	50.7703	1.21353	41.837	99.6873	26.8488
		split tensile	40	28	E1	5	328.16	29.11	100	50	196.35	1.67131	1.29448	2.62	3.11	92.3922	3.89176	50.963	1.98206	25.7122	100.066	93.3336
		split tensile	41	28	E1	5	328.46	29.11	100	50	196.35	1.67283	1.29566	2.62	3.11	92.4766	3.89532	50.9182	1.98387	25.6661	99.9776	88.2189
		split tensile	42	28	E1	5	328.26	29.11	100	50	196.35	1.67181	1.29488	2.62	3.11	92.4203	3.89295	50.9481	1.98266	25.6968	100.036	74.1547
		split tensile	43	28	E1	7	328.15	28.55	100	50	196.35	1.67125	1.30008	2.62	3.11	91.0574	5.36975	50.8901	2.73479	18.6084	99.9224	129.132
		split tensile	44	28	E1	7	328.14	28.55	100	50	196.35	1.6712	1.30004	2.62	3.11	91.0546	5.36959	50.8916	2.73471	18.6095	99.9253	135.282
		split tensile	45	28	E1	7	328.04	28.55	100	50	196.35	1.67069	1.29965	2.62	3.11	91.0269	5.36795	50.9065	2.73388	18.6206	99.9547	134.136
		split tensile	46	28	E1	9	329.18	28.69	100	50	196.35	1.6765	1.30274	2.62	3.11	89.5696	6.79116	50.9238	3.45871	14.7234	99.9887	178.996
		split tensile	47	28	E1	9	329.63	28.69	100	50	196.35	1.67879	1.30452	2.62	3.11	89.6921	6.80045	50.8568	3.46344	14.6839	99.857	182.831
		split tensile	48	28	E1	9	328.76	28.69	100	50	196.35	1.67436	1.30108	2.62	3.11	89.4554	6.7825	50.9865	3.4543	14.7603	100.112	202.01
		split tensile	49	28	E2	3	347.62	29.33	100	50	196.35	1.77041	1.36891	2.62	3.11	99.6017	2.51727	47.9912	1.28203	37.4337	94.2305	37.078
		split tensile	50	28	E2	3	347.79	29.33	100	50	196.35	1.77128	1.36958	2.62	3.11	99.6505	2.5185	47.9658	1.28266	37.3956	94.1806	47.3059
		split tensile	51	28	E2	3	347.71	29.33	100	50	196.35	1.77087	1.36927	2.62	3.11	99.6275	2.51792	47.9777	1.28236	37.4135	94.2041	56.2555
		split tensile	52	28	E2	5	349.07	29	100	50	196.35	1.7778	1.37814	2.62	3.11	98.3631	4.14327	47.7939	2.11015	22.6495	93.8432	115.069
		split tensile	53	28	E2	5	348.7	29	100	50	196.35	1.77591	1.37668	2.62	3.11	98.2588	4.13888	47.8493	2.10791	22.6998	93.9518	116.347
		split tensile	54	28	E2	5	348.25	29	100	50	196.35	1.77362	1.3749	2.62	3.11	98.132	4.13354	47.9166	2.10519	22.7611	94.084	115.069
		split tensile	55	28	E2	7	348.06	28.65	100	50	196.35	1.77266	1.37789	2.62	3.11	96.5071	5.69113	47.9509	2.89847	16.5435	94.1513	158.698
		split tensile	56	28	E2	7	346.98	28.65	100	50	196.35	1.76715	1.37361	2.62	3.11	96.2076	5.67347	48.1124	2.88947	16.6509	94.4684	153.425
		split tensile	57	28	E2	7	348.76	28.65	100	50	196.35	1.77622	1.38066	2.62	3.11	96.7012	5.70257	47.8462	2.9043	16.4743	93.9458	158.539
		split tensile	58	28	E2	9	348.22	28.6	100	50	196.35	1.77347	1.37906	2.62	3.11	94.8167	7.189	48.0489	3.66133	13.1234	94.3438	237.808
		split tensile	59	28	E2	9	349.64	28.6	100	50	196.35	1.7807	1.38468	2.62	3.11	95.2034	7.21831	47.8371	3.67626	13.0124	93.9278	221.4
		split tensile	60	28	E2	9	349.5	28.6	100	50	196.35	1.77999	1.38413	2.62	3.11	95.1653	7.21542	47.8579	3.67479	13.0233	93.9689	209.675
		split tensile	61	28	E3	3	367.89	28.6	100	50	196.35	1.87365	1.45696	2.62	3.11	106.008	2.67917	44.6461	1.36449	32.72	87.6624	71.5981
		split tensile	62	28	E3	3	366.98	28.6	100	50	196.35	1.86901	1.45335	2.62	3.11	105.746	2.67255	44.783	1.36112	32.9017	87.9312	69.0414
		split tensile	63	28	E3	3	366.79	28.6	100	50	196.35	1.86805	1.4526	2.62	3.11	105.691	2.67116	44.8116	1.36041	32.9397	87.9874	69.0414
		split tensile	64	28	E3	5	367.78	29.3	100	50	196.35	1.87309	1.44864	2.62	3.11	103.395	4.35522	45.1233	2.21809	20.3433	88.5995	147.032
		split tensile	65	28	E3	5	367.48	29.3	100	50	196.35	1.87156	1.44746	2.62	3.11	103.311	4.35167	45.1681	2.21629	20.3801	88.6873	129.132
		split tensile	66	28	E3	5	367.31	29.3	100	50	196.35	1.87069	1.44679	2.62	3.11	103.263	4.34965	45.1935	2.21526	20.401	88.7372	141.918
		split tensile	67	28	E3	7	368.48	29.4	100	50	196.35	1.87665	1.45027	2.62	3.11	101.577	5.99009	45.2166	3.05073	14.8216	88.7826	214.794
		split tensile	68	28	E3	7	367.42	29.4	100	50	196.35	1.87125	1.4461	2.62	3.11	101.285	5.97286	45.3742	3.04195	14.9161	89.0921	236.53
		split tensile	69	28	E3	7	367.5	29.4	100	50	196.35	1.87166	1.44642	2.62	3.11	101.307	5.97416	45.3623	3.04262	14.909	89.0687	230.137
		split tensile	70	28	E3	9	369.14	29	100	50	196.35	1.88001	1.45738	2.62	3.11	100.201	7.59726	45.0986	3.86925	11.6556	88.5509	300.457
		split tensile	71	28	E3	9	366.91	29	100	50	196.35	1.86866	1.44857	2.62	3.11	99.596	7.55136	45.4303	3.84588	11.8127	89.2021	331.142
		split tensile	72	28	E3	9	368	29	100	50	196.35	1.87421	1.45287	2.62	3.11	99.8919	7.5738	45.2682	3.8573	11.7357	88.8838	320.914

## Sheet: water content 33.6%  
		Test	specimen number	curing time, days	Point compaction	Cement, %	Specimen weight, g	water content of compaction, %	Specimen height, mm	diameter of specimen, mm	specimen volume, cm3	unit weight, g/cm3	dry unit weight, g/cm3	specific gravity, gs soil	Gs specific gravity cement	soil volume in the specimen, cm3	cement volume, cm3	porosity, %	Civ, %	η/Civ	Voids volume, cm3	qu (Kpa) OR qt (kPa)
		unconfined	1	28	E1	3	340.05	33.5	100	50	196.35	1.73186	1.29727	2.62	3.11	94.3894	2.38553	50.713	1.21494	41.7411	99.5747	236.23
		unconfined	2	28	E1	3	340	33.5	100	50	196.35	1.73161	1.29708	2.62	3.11	94.3755	2.38518	50.7202	1.21476	41.7532	99.5889	201.36
		unconfined	3	28	E1	3	341	33.5	100	50	196.35	1.7367	1.3009	2.62	3.11	94.653	2.3922	50.5753	1.21834	41.5118	99.3043	213.36
		unconfined	4	28	E1	5	339.6	33.63	100	50	196.35	1.72957	1.2943	2.62	3.11	92.379	3.8912	50.97	1.98177	25.7194	100.079	536.65
		unconfined	5	28	E1	5	339.5	33.63	100	50	196.35	1.72906	1.29392	2.62	3.11	92.3518	3.89006	50.9844	1.98119	25.7342	100.108	545.35
		unconfined	6	28	E1	5	339	33.63	100	50	196.35	1.72651	1.29201	2.62	3.11	92.2158	3.88433	51.0566	1.97827	25.8087	100.249	522.36
		unconfined	7	28	E1	7	339.65	34.05	100	50	196.35	1.72982	1.29043	2.62	3.11	90.3815	5.3299	51.2546	2.71449	18.8818	100.638	789.65
		unconfined	8	28	E1	7	339.21	33.05	100	50	196.35	1.72758	1.29845	2.62	3.11	90.9429	5.363	50.9518	2.73135	18.6544	100.044	779.35
		unconfined	9	28	E1	7	339.75	33.05	100	50	196.35	1.73033	1.30051	2.62	3.11	91.0877	5.37154	50.8737	2.7357	18.5962	99.8904	763.92
		unconfined	10	28	E1	9	339.45	34	100	50	196.35	1.7288	1.29015	2.62	3.11	88.704	6.72553	51.3981	3.42529	15.0055	100.92	965.36
		unconfined	11	28	E1	9	339.42	34	100	50	196.35	1.72865	1.29004	2.62	3.11	88.6962	6.72494	51.4024	3.42498	15.0081	100.928	979.36
		unconfined	12	28	E1	9	339.15	34	100	50	196.35	1.72728	1.28901	2.62	3.11	88.6256	6.71959	51.4411	3.42226	15.0313	101.004	982.36
		unconfined	13	28	E2	3	360	33.6	100	50	196.35	1.83346	1.37235	2.62	3.11	99.8522	2.5236	47.8604	1.28526	37.2381	93.9738	312.25
		unconfined	14	28	E2	3	361	33.6	100	50	196.35	1.83856	1.37617	2.62	3.11	100.13	2.53061	47.7156	1.28883	37.0225	93.6894	322.36
		unconfined	15	28	E2	3	360.24	33.6	100	50	196.35	1.83469	1.37327	2.62	3.11	99.9187	2.52528	47.8257	1.28611	37.1862	93.9055	321.96
		unconfined	16	28	E2	5	360.98	33.53	100	50	196.35	1.83846	1.37681	2.62	3.11	98.2684	4.13928	47.8442	2.10812	22.6952	93.9419	652.35
		unconfined	17	28	E2	5	360.78	33.53	100	50	196.35	1.83744	1.37605	2.62	3.11	98.2139	4.13698	47.8731	2.10695	22.7215	93.9986	666.14
		unconfined	18	28	E2	5	359.6	33.53	100	50	196.35	1.83143	1.37155	2.62	3.11	97.8927	4.12345	48.0436	2.10006	22.8773	94.3334	652.36
		unconfined	19	28	E2	7	359.32	34.1	100	50	196.35	1.83	1.36465	2.62	3.11	95.5801	5.63646	48.4508	2.87063	16.8781	95.133	986.36
		unconfined	20	28	E2	7	359.14	34.1	100	50	196.35	1.82909	1.36397	2.62	3.11	95.5322	5.63364	48.4766	2.86919	16.8956	95.1837	993.36
		unconfined	21	28	E2	7	359.05	34.1	100	50	196.35	1.82863	1.36363	2.62	3.11	95.5083	5.63223	48.4896	2.86847	16.9043	95.209	976.35
		unconfined	22	28	E2	9	359.96	33.3	100	50	196.35	1.83326	1.37529	2.62	3.11	94.5576	7.16935	48.1909	3.65132	13.1982	94.6226	1136.63
		unconfined	23	28	E2	9	359.47	33.3	100	50	196.35	1.83077	1.37342	2.62	3.11	94.4289	7.15959	48.2614	3.64635	13.2355	94.7611	1145.95
		unconfined	24	28	E2	9	359.12	33.3	100	50	196.35	1.82898	1.37208	2.62	3.11	94.3369	7.15262	48.3118	3.6428	13.2623	94.86	1075.23
		split tensile	25	28	E1	3	339.36	33.5	100	50	196.35	1.72835	1.29464	2.62	3.11	94.1978	2.38069	50.813	1.21248	41.9084	99.771	15.36
		split tensile	26	28	E1	3	339.78	33.5	100	50	196.35	1.73049	1.29624	2.62	3.11	94.3144	2.38364	50.7521	1.21398	41.8065	99.6515	14.36
		split tensile	27	28	E1	3	340.05	33.5	100	50	196.35	1.73186	1.29727	2.62	3.11	94.3894	2.38553	50.713	1.21494	41.7411	99.5747	12.63
		split tensile	28	28	E1	5	340.1	33.63	100	50	196.35	1.73212	1.2962	2.62	3.11	92.515	3.89693	50.8978	1.98469	25.6452	99.9376	56.32
		split tensile	29	28	E1	5	340.2	33.63	100	50	196.35	1.73262	1.29658	2.62	3.11	92.5422	3.89808	50.8834	1.98528	25.6304	99.9093	55.78
		split tensile	30	28	E1	5	340.21	33.63	100	50	196.35	1.73268	1.29662	2.62	3.11	92.5449	3.89819	50.8819	1.98533	25.6289	99.9064	57.12
		split tensile	31	28	E1	7	340.98	34.05	100	50	196.35	1.7366	1.29548	2.62	3.11	90.7355	5.35077	51.0637	2.72512	18.7381	100.263	109.65
		split tensile	32	28	E1	7	339.46	33.05	100	50	196.35	1.72886	1.2994	2.62	3.11	91.0099	5.36695	50.9157	2.73337	18.6275	99.9727	112.63
		split tensile	33	28	E1	7	339.72	33.05	100	50	196.35	1.73018	1.3004	2.62	3.11	91.0796	5.37106	50.8781	2.73546	18.5995	99.8989	122.93
		split tensile	34	28	E1	9	339	34	100	50	196.35	1.72651	1.28844	2.62	3.11	88.5864	6.71662	51.4626	3.42074	15.0443	101.047	143.12
		split tensile	35	28	E1	9	340.09	34	100	50	196.35	1.73206	1.29259	2.62	3.11	88.8712	6.73821	51.3065	3.43174	14.9506	100.74	133.85
		split tensile	36	28	E1	9	340.08	34	100	50	196.35	1.73201	1.29255	2.62	3.11	88.8686	6.73801	51.3079	3.43164	14.9514	100.743	138.75
		split tensile	37	28	E2	3	359.89	33.6	100	50	196.35	1.8329	1.37193	2.62	3.11	99.8217	2.52282	47.8764	1.28486	37.2618	94.0051	26.96
		split tensile	38	28	E2	3	359.9	33.6	100	50	196.35	1.83296	1.37197	2.62	3.11	99.8244	2.52289	47.8749	1.2849	37.2597	94.0022	28.12
		split tensile	39	28	E2	3	360.08	33.6	100	50	196.35	1.83387	1.37266	2.62	3.11	99.8744	2.52416	47.8489	1.28554	37.2208	93.951	27.96
		split tensile	40	28	E2	5	360.98	33.53	100	50	196.35	1.83846	1.37681	2.62	3.11	98.2684	4.13928	47.8442	2.10812	22.6952	93.9419	82.12
		split tensile	41	28	E2	5	360.25	33.53	100	50	196.35	1.83474	1.37403	2.62	3.11	98.0696	4.13091	47.9497	2.10385	22.7914	94.149	88.15
		split tensile	42	28	E2	5	359.36	33.53	100	50	196.35	1.83021	1.37063	2.62	3.11	97.8274	4.1207	48.0783	2.09866	22.9091	94.4015	85.25
		split tensile	43	28	E2	7	359.62	34.1	100	50	196.35	1.83153	1.36579	2.62	3.11	95.6599	5.64117	48.4078	2.87302	16.8491	95.0485	130.85
		split tensile	44	28	E2	7	359.31	34.1	100	50	196.35	1.82995	1.36462	2.62	3.11	95.5775	5.6363	48.4523	2.87055	16.8791	95.1358	131.09
		split tensile	45	28	E2	7	359.66	34.1	100	50	196.35	1.83173	1.36595	2.62	3.11	95.6706	5.64179	48.402	2.87334	16.8452	95.0372	132.74
		split tensile	46	28	E2	9	360.12	33.3	100	50	196.35	1.83408	1.3759	2.62	3.11	94.5996	7.17254	48.1679	3.65294	13.186	94.5774	172.15
		split tensile	47	28	E2	9	360.13	33.3	100	50	196.35	1.83413	1.37594	2.62	3.11	94.6022	7.17273	48.1664	3.65304	13.1853	94.5746	175.39
		split tensile	48	28	E2	9	360.11	33.3	100	50	196.35	1.83403	1.37586	2.62	3.11	94.597	7.17234	48.1693	3.65284	13.1868	94.5802	173.55
